# Supplementary material for: Genomic, Transcriptomic, and Proteomic Analysis Provide Insights Into the Cold Adaptation Mechanism of the Obligate Psychrophilic Fungus Mrakia psychrophila
Source: G3 (Bethesda). 2016 Sep 14;6(11):3603–13. doi: 10.1534/g3.116.033308 (PMC5100859; doi:10.1534/g3.116.033308)
Supplement: Supplemental Material [file supp_g3.116.033308_TableS1.xls]

## Sheet: Sheet1
Table S1. Selected fungal genomes for comparative genomics analysis
Species	Abbreviations	Types
Mrakia psychrophila	MPSY	Psychrophile
Dioszegia cryoxerica	DCRY	Psychrophile
Pseudogymnoascus destructans	PDES	Psychrophile
Ophiocordyceps sinensis	OSIN	Psychrophile
Cryptococcus neoformans	CNEO	Mesophile
Ustilago maydis	UMAY	Mesophile
Neurospora crassa	NCRA	Mesophile
Glarea lozoyensis	GLOZ	Mesophile
Aspergillus nidulans	ANID	Mesophile
Stagonospora nodorum	SNOD	Mesophile
Saccharomyces cerevisiae	SCER	Mesophile
Schizosaccharomyces pombe	SPOM	Mesophile
Thermoascus aurantiacus	TAUR	Thermophile
Myceliophthora thermophila	MTHE	Thermophile
Thielavia terrestris	TTER	Thermophile
