# Supplementary material for: Genomic, Transcriptomic, and Proteomic Analysis Provide Insights Into the Cold Adaptation Mechanism of the Obligate Psychrophilic Fungus Mrakia psychrophila
Source: G3 (Bethesda). 2016 Sep 14;6(11):3603–13. doi: 10.1534/g3.116.033308 (PMC5100859; doi:10.1534/g3.116.033308)
Supplement: Supplemental Material [file supp_g3.116.033308_TableS2.xls]

## Sheet: output_score
Table S2. P value and FDR of DEGs
Gene ID	P value (4℃)	FDR (4℃)	Signature(p-value < 0.001) (4℃)	P value (20℃)	FDR (20℃)	Signature(p-value < 0.001) (20℃)
MPSY1	0.0171443	0.046697	FALSE	2.0307e-70	7.92781e-69	TRUE
MPSY10	1.71525e-11	1.79703e-10	TRUE	0.000988799	0.00255769	TRUE
MPSY100	0.296017	0.442818	FALSE	0.00371359	0.00845563	FALSE
MPSY1000	4.76369e-12	5.15656e-11	TRUE	4.0571e-175	6.46395e-173	TRUE
MPSY1001	0.0207056	0.0546223	FALSE	0.158976	0.227688	FALSE
MPSY1002	6.1886e-54	2.22752e-52	TRUE	1.33863e-14	1.09297e-13	TRUE
MPSY1003	0.175707	0.301425	FALSE	7.50305e-08	3.52715e-07	TRUE
MPSY1004	0.000115896	0.000537093	TRUE	0.262536	0.347319	FALSE
MPSY1005	0.0496987	0.112407	FALSE	0.0132174	0.0264303	FALSE
MPSY1006	6.09378e-17	8.55316e-16	TRUE	2.18685e-12	1.52924e-11	TRUE
MPSY1007	0.881136	0.928453	FALSE	0.000691992	0.001845	TRUE
MPSY1008	7.89144e-145	6.71001e-143	TRUE	3.07763e-188	5.85247e-186	TRUE
MPSY1009	1.88667e-07	1.29767e-06	TRUE	5.74993e-58	1.90426e-56	TRUE
MPSY101	0.186187	0.314982	FALSE	0.987369	0.98972	FALSE
MPSY1010	0.389887	0.54231	FALSE	4.10159e-10	2.43493e-09	TRUE
MPSY1011	5.75577e-06	3.29776e-05	TRUE	0.000733881	0.00194612	TRUE
MPSY1012	0.892149	0.934853	FALSE	2.28006e-09	1.25734e-08	TRUE
MPSY1013	0.0165631	0.0453244	FALSE	2.18009e-05	7.51997e-05	TRUE
MPSY1014	0.00253957	0.00884252	FALSE	4.36569e-05	0.00014258	TRUE
MPSY1015	0.472958	0.619247	FALSE	0.498878	0.587707	FALSE
MPSY1016	0.26823	0.412721	FALSE	0.66757	0.741395	FALSE
MPSY1017	NA	NA	FALSE	NA	NA	FALSE
MPSY1018	0.0237277	0.0614073	FALSE	8.8201e-23	1.07427e-21	TRUE
MPSY1019	0.00952103	0.0283697	FALSE	2.01313e-10	1.23361e-09	TRUE
MPSY102	0.00197931	0.00706365	FALSE	0.0266602	0.0488839	FALSE
MPSY1020	NA	NA	FALSE	0.197294	0.273144	FALSE
MPSY1021	9.26186e-07	5.85553e-06	TRUE	0.0121663	0.0245617	FALSE
MPSY1022	1.23694e-72	5.66961e-71	TRUE	4.19588e-08	2.03076e-07	TRUE
MPSY1023	0.0080136	0.0244365	FALSE	0.000205417	0.000598583	TRUE
MPSY1024	0.225116	0.36205	FALSE	0.0349586	0.0620913	FALSE
MPSY1025	3.89894e-07	2.57023e-06	TRUE	4.76788e-09	2.5482e-08	TRUE
MPSY1026	6.4245e-74	2.96792e-72	TRUE	0.000401121	0.00111276	TRUE
MPSY1027	0.110092	0.209711	FALSE	0.0137785	0.0274035	FALSE
MPSY1028	0	0	TRUE	2.86855e-16	2.58169e-15	TRUE
MPSY1029	0.000555103	0.00226796	TRUE	0.00389482	0.00882737	FALSE
MPSY103	0.0151445	0.0420506	FALSE	0.455934	0.546176	FALSE
MPSY1030	0.254193	0.396214	FALSE	0.460868	0.550408	FALSE
MPSY1031	0.00305916	0.0104837	FALSE	1.23632e-17	1.19674e-16	TRUE
MPSY1032	0.00236543	0.00828041	FALSE	0.534598	0.621466	FALSE
MPSY1033	0.0504715	0.113803	FALSE	7.33332e-13	5.31734e-12	TRUE
MPSY1034	0.683044	0.79245	FALSE	0.000763732	0.00201621	TRUE
MPSY1035	0	0	TRUE	3.33222e-52	9.92092e-51	TRUE
MPSY1036	0.395158	0.547307	FALSE	3.61932e-07	1.58513e-06	TRUE
MPSY1037	0.000234325	0.00102903	TRUE	0.0014675	0.00363942	FALSE
MPSY1038	0.0102589	0.0302457	FALSE	0.000351725	0.000984063	TRUE
MPSY1039	0.00328574	0.0111624	FALSE	0.134869	0.198268	FALSE
MPSY104	2.00637e-08	1.57161e-07	TRUE	0.0487803	0.082918	FALSE
MPSY1040	0.0606494	0.131887	FALSE	0.00253631	0.00600947	FALSE
MPSY1041	NA	NA	FALSE	NA	NA	FALSE
MPSY1042	0.00037158	0.00156726	TRUE	0.00104281	0.00268444	FALSE
MPSY1043	0.718996	0.818462	FALSE	0.109858	0.166782	FALSE
MPSY1044	0.750185	0.840431	FALSE	0.317636	0.404857	FALSE
MPSY1045	2.37351e-10	2.27911e-09	TRUE	0.323817	0.410959	FALSE
MPSY1046	5.44401e-05	0.000269082	TRUE	9.79338e-07	4.08e-06	TRUE
MPSY1047	0.000172514	0.000771448	TRUE	5.40497e-09	2.86789e-08	TRUE
MPSY1048	0	0	TRUE	1.03508e-140	1.17342e-138	TRUE
MPSY1049	0.184098	0.312349	FALSE	0.934556	0.954305	FALSE
MPSY105	4.05564e-33	9.51778e-32	TRUE	0.000710064	0.00188891	TRUE
MPSY1050	0.0160174	0.0439953	FALSE	1.861e-17	1.78675e-16	TRUE
MPSY1051	0.0440775	0.102215	FALSE	0.000764971	0.00201858	TRUE
MPSY1052	0.00334283	0.0113235	FALSE	4.47194e-10	2.64149e-09	TRUE
MPSY1053	2.22622e-224	3.18566e-222	TRUE	0.636375	0.714151	FALSE
MPSY1054	0.0462792	0.106062	FALSE	0.000323025	0.000910246	TRUE
MPSY1055	0.331601	0.481084	FALSE	0.517414	0.605069	FALSE
MPSY1056	0.000381267	0.00160121	TRUE	1.02627e-13	7.76617e-13	TRUE
MPSY1057	0.751612	0.841708	FALSE	0.0328829	0.0589374	FALSE
MPSY1058	0.874323	0.924429	FALSE	0.0336031	0.0600819	FALSE
MPSY1059	0.710096	0.812428	FALSE	0.129707	0.19202	FALSE
MPSY106	0.0844492	0.171144	FALSE	0.840632	0.884126	FALSE
MPSY1060	NA	NA	FALSE	NA	NA	FALSE
MPSY1061	0.906207	0.944522	FALSE	3.26761e-34	6.09574e-33	TRUE
MPSY1062	0.1201	0.224333	FALSE	0.0249508	0.0461951	FALSE
MPSY1063	0.613142	0.736549	FALSE	0.506207	0.594321	FALSE
MPSY1064	0.299209	0.445774	FALSE	0.0116684	0.0237028	FALSE
MPSY1065	0.221982	0.358188	FALSE	0.329592	0.416852	FALSE
MPSY1066	0.0239408	0.0617952	FALSE	0.0224432	0.0420943	FALSE
MPSY1067	0.00287202	0.00988858	FALSE	1.90083e-49	5.26074e-48	TRUE
MPSY1068	0.000498521	0.00205251	TRUE	6.76963e-05	0.00021548	TRUE
MPSY1069	1.22945e-35	3.04353e-34	TRUE	8.24482e-08	3.86046e-07	TRUE
MPSY107	2.90493e-15	3.8128e-14	TRUE	9.00755e-18	8.80589e-17	TRUE
MPSY1070	0	0	TRUE	6.34541e-61	2.1875e-59	TRUE
MPSY1071	8.46427e-06	4.7476e-05	TRUE	0.640026	0.716882	FALSE
MPSY1072	0.00653431	0.0204245	FALSE	0.262755	0.34753	FALSE
MPSY1073	8.50659e-26	1.64172e-24	TRUE	0.013947	0.0276734	FALSE
MPSY1074	0.361378	0.513242	FALSE	8.18987e-21	9.16115e-20	TRUE
MPSY1075	0.00149556	0.00550812	FALSE	2.96267e-29	4.72025e-28	TRUE
MPSY1076	0.319611	0.469141	FALSE	0.165628	0.236068	FALSE
MPSY1077	0.0244015	0.0628185	FALSE	0.0119014	0.0241013	FALSE
MPSY1078	0.0207858	0.0548092	FALSE	0.0586279	0.0973828	FALSE
MPSY1079	0.0216075	0.0566448	FALSE	3.69724e-06	1.42453e-05	TRUE
MPSY108	0.879967	0.928221	FALSE	0.465975	0.555495	FALSE
MPSY1080	0.165555	0.288138	FALSE	0.0485777	0.0826214	FALSE
MPSY1081	0.194743	0.324959	FALSE	0.151514	0.218809	FALSE
MPSY1082	0.478583	0.624798	FALSE	0.368735	0.457619	FALSE
MPSY1083	0.869207	0.922177	FALSE	0.0432779	0.0747285	FALSE
MPSY1084	0.700517	0.805395	FALSE	1.78435e-12	1.26427e-11	TRUE
MPSY1085	0.00427276	0.0140754	FALSE	6.32435e-10	3.684e-09	TRUE
MPSY1086	4.40439e-09	3.71806e-08	TRUE	3.05464e-10	1.83746e-09	TRUE
MPSY1087	3.01729e-20	4.89017e-19	TRUE	0.769233	0.827638	FALSE
MPSY1088	0.242537	0.382826	FALSE	1.33873e-28	2.06592e-27	TRUE
MPSY1089	0.644996	0.76402	FALSE	0.0376972	0.0662369	FALSE
MPSY109	2.50209e-60	9.85221e-59	TRUE	1.4441e-32	2.5797e-31	TRUE
MPSY1090	3.00056e-12	3.27217e-11	TRUE	4.02286e-187	7.41086e-185	TRUE
MPSY1091	0.861947	0.918127	FALSE	6.61932e-08	3.13925e-07	TRUE
MPSY1092	6.11381e-08	4.47812e-07	TRUE	1.90405e-07	8.58787e-07	TRUE
MPSY1093	0.735279	0.829433	FALSE	0.954801	0.968603	FALSE
MPSY1094	0.027177	0.068609	FALSE	0.00014892	0.000447672	TRUE
MPSY1095	0.000990826	0.00380942	TRUE	0.0413492	0.0718401	FALSE
MPSY1096	NA	NA	FALSE	NA	NA	FALSE
MPSY1097	0.112117	0.212672	FALSE	1.14879e-15	9.92976e-15	TRUE
MPSY1098	5.14318e-05	0.000255937	TRUE	0.907336	0.934115	FALSE
MPSY1099	3.12321e-23	5.60364e-22	TRUE	0.0093119	0.0194108	FALSE
MPSY11	0.0107495	0.0314394	FALSE	0.0147836	0.0291763	FALSE
MPSY110	1.47933e-18	2.22545e-17	TRUE	4.81661e-06	1.82715e-05	TRUE
MPSY1100	0.0218176	0.0570682	FALSE	2.5935e-20	2.82079e-19	TRUE
MPSY1101	0.125074	0.23156	FALSE	4.14178e-06	1.58236e-05	TRUE
MPSY1102	8.78526e-05	0.00042076	TRUE	0.023442	0.0437036	FALSE
MPSY1103	1.6871e-21	2.81198e-20	TRUE	1.07951e-15	9.34467e-15	TRUE
MPSY1104	0.00015561	0.000702278	TRUE	9.90272e-21	1.09524e-19	TRUE
MPSY1105	0.803721	0.878434	FALSE	0.0133314	0.0266311	FALSE
MPSY1106	0.0158704	0.043838	FALSE	0.0551898	0.0923223	FALSE
MPSY1107	0.457094	0.605775	FALSE	0.954443	0.968407	FALSE
MPSY1108	0.340112	0.489438	FALSE	4.52395e-35	8.63064e-34	TRUE
MPSY1109	2.51051e-08	1.93296e-07	TRUE	0.110206	0.167181	FALSE
MPSY111	2.16274e-10	2.09041e-09	TRUE	1.20546e-12	8.62399e-12	TRUE
MPSY1110	0.387399	0.540002	FALSE	0.586777	0.671139	FALSE
MPSY1111	0.421297	0.572164	FALSE	0.000371605	0.00103428	TRUE
MPSY1112	0.326693	0.476794	FALSE	0.839983	0.883758	FALSE
MPSY1113	0.610749	0.735029	FALSE	0.000219563	0.000636031	TRUE
MPSY1114	9.73622e-64	4.20018e-62	TRUE	1.3896e-30	2.34049e-29	TRUE
MPSY1115	5.58643e-169	5.75011e-167	TRUE	4.3317e-28	6.51412e-27	TRUE
MPSY1116	0.687744	0.796014	FALSE	0.206685	0.284143	FALSE
MPSY1117	0.603254	0.72975	FALSE	0.513094	0.601091	FALSE
MPSY1118	0.319931	0.469376	FALSE	0.228951	0.309415	FALSE
MPSY1119	0.000853124	0.00334131	TRUE	0.0010731	0.00275279	FALSE
MPSY112	0.000106706	0.000498443	TRUE	1.01664e-10	6.34193e-10	TRUE
MPSY1120	0.351036	0.501101	FALSE	0.132561	0.195508	FALSE
MPSY1121	0.818989	0.888336	FALSE	0.206708	0.284109	FALSE
MPSY1122	0.499143	0.642772	FALSE	0.617326	0.696619	FALSE
MPSY1123	0.153014	0.270646	FALSE	0.0377661	0.0663185	FALSE
MPSY1124	0.262802	0.406823	FALSE	4.33161e-83	2.14578e-81	TRUE
MPSY1125	0.00491662	0.0159722	FALSE	1.49481e-15	1.27894e-14	TRUE
MPSY1126	NA	NA	FALSE	NA	NA	FALSE
MPSY1127	0.239166	0.378626	FALSE	0.955687	0.969002	FALSE
MPSY1128	0.977666	0.987938	FALSE	0.00408822	0.0091985	FALSE
MPSY1129	0.318775	0.468148	FALSE	4.47792e-13	3.29555e-12	TRUE
MPSY113	0.0135064	0.0382073	FALSE	0.679808	0.752435	FALSE
MPSY1130	0.498201	0.641982	FALSE	0.424495	0.513839	FALSE
MPSY1131	0.760114	0.847509	FALSE	0.160204	0.22928	FALSE
MPSY1132	0.216472	0.351034	FALSE	0.000104375	0.00032265	TRUE
MPSY1133	0.0225248	0.0586826	FALSE	0.030593	0.055253	FALSE
MPSY1134	7.80004e-19	1.19485e-17	TRUE	2.36949e-06	9.38087e-06	TRUE
MPSY1135	0.72528	0.822742	FALSE	0.0162399	0.0316477	FALSE
MPSY1136	0.825114	0.892505	FALSE	0.242336	0.325192	FALSE
MPSY1137	0.00596898	0.0188584	FALSE	3.96457e-05	0.000130784	TRUE
MPSY1138	1.89182e-05	0.000101363	TRUE	0.0138676	0.0275436	FALSE
MPSY1139	0.844866	0.905854	FALSE	0.000428209	0.00118123	TRUE
MPSY114	0.130495	0.239329	FALSE	0.493775	0.582977	FALSE
MPSY1140	0.109378	0.208689	FALSE	0.410874	0.499712	FALSE
MPSY1141	0.0253108	0.0648182	FALSE	0.0507355	0.085698	FALSE
MPSY1142	0.0427243	0.0997466	FALSE	0.0501582	0.0848201	FALSE
MPSY1143	0.104995	0.202234	FALSE	0.9161	0.94051	FALSE
MPSY1144	0.197721	0.32797	FALSE	1.19158e-05	4.26494e-05	TRUE
MPSY1145	1.25277e-05	6.89491e-05	TRUE	0.000347226	0.000972859	TRUE
MPSY1146	0.0220089	0.0574915	FALSE	0.019713	0.037306	FALSE
MPSY1147	0.0065148	0.0203852	FALSE	0.00316735	0.00733655	FALSE
MPSY1148	0.000167041	0.000750983	TRUE	3.18041e-10	1.90728e-09	TRUE
MPSY1149	0.576814	0.709172	FALSE	0.209801	0.287489	FALSE
MPSY115	0.066453	0.142084	FALSE	0.10775	0.163962	FALSE
MPSY1150	0.00874371	0.026375	FALSE	0.442237	0.5328	FALSE
MPSY1151	3.28014e-06	1.92832e-05	TRUE	0.922881	0.946153	FALSE
MPSY1152	0.419352	0.569786	FALSE	0.105368	0.161044	FALSE
MPSY1153	9.15467e-05	0.000435608	TRUE	0.541745	0.629031	FALSE
MPSY1154	0.210276	0.343263	FALSE	6.3604e-07	2.70328e-06	TRUE
MPSY1155	6.40612e-31	1.41296e-29	TRUE	9.84278e-08	4.57235e-07	TRUE
MPSY1156	2.00583e-06	1.21072e-05	TRUE	0.96928	0.978576	FALSE
MPSY1157	1.1724e-108	7.81647e-107	TRUE	8.86249e-66	3.30661e-64	TRUE
MPSY1158	0.0146315	0.0408972	FALSE	0.0878774	0.138365	FALSE
MPSY1159	3.98635e-05	0.000204083	TRUE	7.5952e-17	7.03989e-16	TRUE
MPSY116	0.303706	0.451214	FALSE	4.56784e-05	0.000148688	TRUE
MPSY1160	0.0194809	0.0519049	FALSE	0.0985021	0.152287	FALSE
MPSY1161	0.761967	0.848285	FALSE	0.448313	0.539128	FALSE
MPSY1162	2.49826e-08	1.92606e-07	TRUE	8.3432e-22	9.73924e-21	TRUE
MPSY1163	2.40997e-14	2.95184e-13	TRUE	0.0315414	0.0567918	FALSE
MPSY1164	0.0260972	0.0663687	FALSE	8.806e-20	9.43843e-19	TRUE
MPSY1165	6.69211e-08	4.85323e-07	TRUE	0.62086	0.70007	FALSE
MPSY1166	0.000955487	0.00368079	TRUE	0.436741	0.527255	FALSE
MPSY1167	0.410657	0.561745	FALSE	8.80735e-07	3.68745e-06	TRUE
MPSY1168	0.000776753	0.00307297	TRUE	1.02557e-05	3.71586e-05	TRUE
MPSY1169	0.543744	0.682676	FALSE	4.79314e-10	2.8143e-09	TRUE
MPSY117	0.999303	0.999474	FALSE	0.00388068	0.00880208	FALSE
MPSY1170	2.08941e-163	2.00961e-161	TRUE	6.2129e-11	3.95092e-10	TRUE
MPSY1171	2.91943e-57	1.10505e-55	TRUE	1.6377e-28	2.52069e-27	TRUE
MPSY1172	0.0133019	0.0377747	FALSE	4.77027e-11	3.05329e-10	TRUE
MPSY1173	0.267838	0.412226	FALSE	3.09468e-80	1.45945e-78	TRUE
MPSY1174	5.05681e-08	3.74127e-07	TRUE	0.000224359	0.000649286	TRUE
MPSY1175	0.53307	0.673745	FALSE	0.00203546	0.00490959	FALSE
MPSY1176	0.0603314	0.131341	FALSE	0.0116812	0.0237205	FALSE
MPSY1177	0.294496	0.441444	FALSE	2.88761e-37	5.89012e-36	TRUE
MPSY1178	0.0794183	0.163376	FALSE	0.0518574	0.0873427	FALSE
MPSY1179	1.03461e-09	9.28146e-09	TRUE	3.58591e-06	1.38344e-05	TRUE
MPSY118	0.945565	0.96868	FALSE	0.153847	0.221472	FALSE
MPSY1180	3.957e-61	1.5793e-59	TRUE	5.75238e-16	5.03868e-15	TRUE
MPSY1181	0.402945	0.554818	FALSE	1.75412e-18	1.74671e-17	TRUE
MPSY1182	0.00271074	0.00935525	FALSE	0.000125506	0.000383544	TRUE
MPSY1183	0.396625	0.548691	FALSE	1.50496e-13	1.12729e-12	TRUE
MPSY1184	0.00415992	0.01375	FALSE	0.0443729	0.0764178	FALSE
MPSY1185	0.144357	0.258767	FALSE	0.452478	0.542587	FALSE
MPSY1186	0.0144408	0.0405186	FALSE	5.37667e-05	0.000173199	TRUE
MPSY1187	0.514796	0.658163	FALSE	0.509427	0.597746	FALSE
MPSY1188	0.0573083	0.125881	FALSE	4.69402e-07	2.02868e-06	TRUE
MPSY1189	0.0123269	0.0353825	FALSE	7.18482e-05	0.000228326	TRUE
MPSY119	0.647505	0.765446	FALSE	1.13958e-06	4.71096e-06	TRUE
MPSY1190	0.00097031	0.00373299	TRUE	0.00239577	0.00569477	FALSE
MPSY1191	0.143181	0.257209	FALSE	5.88381e-08	2.80851e-07	TRUE
MPSY1192	0.0391097	0.0925601	FALSE	0.542037	0.629122	FALSE
MPSY1193	0.755736	0.844392	FALSE	0.0634961	0.104381	FALSE
MPSY1194	0.00408941	0.0135322	FALSE	0.0196871	0.037269	FALSE
MPSY1195	0.000166661	0.000749848	TRUE	9.50991e-33	1.7144e-31	TRUE
MPSY1196	0.40348	0.555425	FALSE	0.304431	0.391411	FALSE
MPSY1197	1.28951e-08	1.0378e-07	TRUE	0.000596951	0.00160613	TRUE
MPSY1198	0.0603034	0.131329	FALSE	0.033406	0.0597477	FALSE
MPSY1199	0.000188577	0.000838166	TRUE	4.7013e-12	3.20025e-11	TRUE
MPSY12	0.361252	0.513187	FALSE	0.271522	0.357202	FALSE
MPSY120	0.000964136	0.00371167	TRUE	8.69208e-09	4.51452e-08	TRUE
MPSY1200	0.275547	0.421328	FALSE	0.0347852	0.0618578	FALSE
MPSY1201	0.214871	0.348631	FALSE	0.76056	0.820703	FALSE
MPSY1202	0.962061	0.978744	FALSE	0.00141126	0.00351621	FALSE
MPSY1203	0.0744748	0.15533	FALSE	0.061808	0.102147	FALSE
MPSY1204	0.407678	0.559365	FALSE	1.28613e-09	7.31826e-09	TRUE
MPSY1205	4.82106e-05	0.00024196	TRUE	0.00105145	0.00270313	FALSE
MPSY1206	0.980364	0.989301	FALSE	0.42099	0.510436	FALSE
MPSY1207	0.0673009	0.143583	FALSE	0.000433748	0.00119539	TRUE
MPSY1208	0.115325	0.217141	FALSE	7.14663e-18	7.02157e-17	TRUE
MPSY1209	0.0567949	0.125034	FALSE	0.044502	0.0765061	FALSE
MPSY121	0.0304532	0.075643	FALSE	0.000118942	0.000364809	TRUE
MPSY1210	0.0696164	0.147238	FALSE	0.0639225	0.104965	FALSE
MPSY1211	0.263831	0.407985	FALSE	0.00604174	0.0131667	FALSE
MPSY1212	0.797565	0.874148	FALSE	0.0457062	0.0782568	FALSE
MPSY1213	0.869475	0.922127	FALSE	0.367525	0.456309	FALSE
MPSY1214	0.219057	0.354443	FALSE	0.413827	0.502473	FALSE
MPSY1215	0.586256	0.717323	FALSE	0.0181977	0.0348863	FALSE
MPSY1216	0.971266	0.983843	FALSE	0.93398	0.954048	FALSE
MPSY1217	0.140358	0.253223	FALSE	0.00421713	0.00947047	FALSE
MPSY1218	0.55187	0.690515	FALSE	0.272227	0.35781	FALSE
MPSY1219	0.064382	0.138515	FALSE	3.21039e-06	1.24837e-05	TRUE
MPSY122	8.90682e-44	2.56158e-42	TRUE	0.0267789	0.0490863	FALSE
MPSY1220	NA	NA	FALSE	NA	NA	FALSE
MPSY1221	0.0532262	0.118692	FALSE	3.79729e-56	1.22995e-54	TRUE
MPSY1222	0.169103	0.293182	FALSE	0.207684	0.285251	FALSE
MPSY1223	0.19478	0.324837	FALSE	0.242714	0.325551	FALSE
MPSY1224	2.03337e-12	2.25091e-11	TRUE	0.653733	0.729602	FALSE
MPSY1225	0.00562416	0.0178845	FALSE	0.0031671	0.00733886	FALSE
MPSY1226	0.0865998	0.174299	FALSE	4.7552e-11	3.04695e-10	TRUE
MPSY1227	0.487471	0.632882	FALSE	0.00167096	0.00409067	FALSE
MPSY1228	0.00387681	0.0128868	FALSE	0.849807	0.891231	FALSE
MPSY1229	0.0504223	0.11378	FALSE	3.84164e-57	1.25814e-55	TRUE
MPSY123	0.000535567	0.00219579	TRUE	5.26071e-203	1.19276e-200	TRUE
MPSY1230	7.12446e-05	0.00034602	TRUE	0.937096	0.955906	FALSE
MPSY1231	0.164648	0.287326	FALSE	2.09807e-06	8.34557e-06	TRUE
MPSY1232	2.63464e-05	0.00013826	TRUE	7.63586e-07	3.21984e-06	TRUE
MPSY1233	0.471647	0.618359	FALSE	0.0628039	0.103503	FALSE
MPSY1234	0.525678	0.667711	FALSE	0.126617	0.188107	FALSE
MPSY1235	4.05474e-05	0.000206862	TRUE	8.46931e-08	3.95929e-07	TRUE
MPSY1236	0.650892	0.767441	FALSE	4.91775e-05	0.000159374	TRUE
MPSY1237	8.32508e-05	0.000400027	TRUE	0.171793	0.242975	FALSE
MPSY1238	0.3869	0.539563	FALSE	2.36893e-05	8.12383e-05	TRUE
MPSY1239	0.073798	0.154357	FALSE	0.413893	0.50245	FALSE
MPSY124	0.136077	0.247019	FALSE	0.00738741	0.0157957	FALSE
MPSY1240	0.0897695	0.178716	FALSE	0.0852297	0.134844	FALSE
MPSY1241	0.884477	0.929802	FALSE	1.20289e-10	7.44076e-10	TRUE
MPSY1242	0.000932589	0.00360679	TRUE	0.126018	0.187406	FALSE
MPSY1243	0.674797	0.786459	FALSE	0.143875	0.209161	FALSE
MPSY1244	0.0560813	0.123788	FALSE	1.93044e-08	9.72643e-08	TRUE
MPSY1245	2.32984e-08	1.80809e-07	TRUE	2.93618e-40	6.41065e-39	TRUE
MPSY1246	0.463934	0.611526	FALSE	0.000118314	0.000363073	TRUE
MPSY1247	0.386633	0.539447	FALSE	0.000832959	0.00218429	TRUE
MPSY1248	0.678712	0.789297	FALSE	0.0253174	0.0467855	FALSE
MPSY1249	3.22214e-19	5.01441e-18	TRUE	8.94078e-35	1.69472e-33	TRUE
MPSY125	0.0810898	0.165999	FALSE	0.765973	0.825184	FALSE
MPSY1250	3.85746e-18	5.67211e-17	TRUE	1.20307e-36	2.4041e-35	TRUE
MPSY1251	6.03771e-16	8.16204e-15	TRUE	1.5074e-05	5.31784e-05	TRUE
MPSY1252	9.08796e-05	0.000433136	TRUE	2.68923e-06	1.05476e-05	TRUE
MPSY1253	0.90939	0.946495	FALSE	0.860162	0.899212	FALSE
MPSY1254	0.0891809	0.177907	FALSE	1.99944e-59	6.73527e-58	TRUE
MPSY1255	1.7051e-17	2.43402e-16	TRUE	0.892705	0.923569	FALSE
MPSY1256	0.367858	0.520305	FALSE	0.0228081	0.0426702	FALSE
MPSY1257	0.652541	0.768612	FALSE	0.123702	0.184287	FALSE
MPSY1258	0.235742	0.374317	FALSE	0.0171662	0.0331786	FALSE
MPSY1259	1.58321e-13	1.8652e-12	TRUE	7.4212e-14	5.71123e-13	TRUE
MPSY126	0.0198587	0.0526961	FALSE	0.254992	0.339088	FALSE
MPSY1260	1.02064e-90	5.70296e-89	TRUE	0.000748111	0.0019794	TRUE
MPSY1261	6.2058e-22	1.04926e-20	TRUE	0.402638	0.491418	FALSE
MPSY1262	0.00227407	0.00801319	FALSE	4.81219e-08	2.31574e-07	TRUE
MPSY1263	0.680623	0.790736	FALSE	0.699478	0.769151	FALSE
MPSY1264	0.00831445	0.0252098	FALSE	0.000482951	0.00132173	TRUE
MPSY1265	0.16001	0.28082	FALSE	0.00768931	0.0163818	FALSE
MPSY1266	0.20548	0.33769	FALSE	3.17401e-07	1.39633e-06	TRUE
MPSY1267	3.34332e-42	9.34059e-41	TRUE	8.66654e-45	2.12872e-43	TRUE
MPSY1268	0.000591785	0.00240277	TRUE	1.12621e-11	7.49323e-11	TRUE
MPSY1269	1.27513e-05	7.01141e-05	TRUE	3.65396e-12	2.51931e-11	TRUE
MPSY127	0.953497	0.974084	FALSE	9.01242e-05	0.00028125	TRUE
MPSY1270	0.849468	0.909292	FALSE	0.38589	0.474712	FALSE
MPSY1271	0.335991	0.485771	FALSE	6.52133e-05	0.000207914	TRUE
MPSY1272	0.0342338	0.0832021	FALSE	0.528222	0.615268	FALSE
MPSY1273	0.000248725	0.00108496	TRUE	0.00469214	0.0104615	FALSE
MPSY1274	0.0832732	0.16964	FALSE	0.408656	0.497528	FALSE
MPSY1275	0.11796	0.221179	FALSE	0.0848345	0.134255	FALSE
MPSY1276	0	0	TRUE	0	0	TRUE
MPSY1277	0.784664	0.865505	FALSE	0.407183	0.496144	FALSE
MPSY1278	0.706522	0.809918	FALSE	0.00137242	0.00343105	FALSE
MPSY1279	1.90323e-05	0.000101882	TRUE	0.00908123	0.01895	FALSE
MPSY128	2.43392e-11	2.50964e-10	TRUE	0.000151133	0.000453859	TRUE
MPSY1280	0.00019236	0.000854333	TRUE	0.00325893	0.0075162	FALSE
MPSY1281	0.37916	0.532567	FALSE	4.09248e-05	0.000134402	TRUE
MPSY1282	7.04776e-10	6.47092e-09	TRUE	2.23217e-06	8.84911e-06	TRUE
MPSY1283	0	0	TRUE	2.29011e-103	1.55175e-101	TRUE
MPSY1284	4.69093e-52	1.61892e-50	TRUE	6.90327e-59	2.29914e-57	TRUE
MPSY1285	0.00217879	0.0077285	FALSE	4.66913e-10	2.75245e-09	TRUE
MPSY1286	0.0773014	0.159974	FALSE	0.313536	0.401018	FALSE
MPSY1287	2.22556e-10	2.14406e-09	TRUE	0.000379827	0.00105617	TRUE
MPSY1288	1.27723e-05	7.01639e-05	TRUE	0.565211	0.650766	FALSE
MPSY1289	1.02525e-09	9.21156e-09	TRUE	0.929284	0.950569	FALSE
MPSY129	0.517918	0.661145	FALSE	0.549009	0.635337	FALSE
MPSY1290	0.902292	0.942115	FALSE	3.04516e-06	1.18725e-05	TRUE
MPSY1291	0.204428	0.336432	FALSE	1.4672e-14	1.19135e-13	TRUE
MPSY1292	0.00139309	0.00515663	FALSE	0.452724	0.542771	FALSE
MPSY1293	0.0792197	0.163024	FALSE	0.0780549	0.125275	FALSE
MPSY1294	0.94389	0.967809	FALSE	0.859812	0.899005	FALSE
MPSY1295	7.11467e-14	8.57121e-13	TRUE	2.376e-71	9.59349e-70	TRUE
MPSY1296	0.226795	0.364051	FALSE	0.0393897	0.068821	FALSE
MPSY1297	0.0925102	0.18324	FALSE	4.46096e-10	2.63765e-09	TRUE
MPSY1298	0.323973	0.474239	FALSE	0.250389	0.334324	FALSE
MPSY1299	0.595443	0.723434	FALSE	0.141181	0.205903	FALSE
MPSY13	0.60057	0.727704	FALSE	0.713816	0.78084	FALSE
MPSY130	0.079172	0.162983	FALSE	7.61422e-06	2.80888e-05	TRUE
MPSY1300	0.0746367	0.155612	FALSE	0.810075	0.861829	FALSE
MPSY1301	0.132006	0.241496	FALSE	0.00579176	0.0126688	FALSE
MPSY1302	0.000386276	0.00161993	TRUE	5.66043e-19	5.81328e-18	TRUE
MPSY1303	0.0150629	0.0418834	FALSE	0.528026	0.61516	FALSE
MPSY1304	0.0985232	0.192358	FALSE	0.9059	0.933126	FALSE
MPSY1305	0.289125	0.435171	FALSE	0.000114714	0.000352942	TRUE
MPSY1306	0.0700733	0.147991	FALSE	0.456946	0.546832	FALSE
MPSY1307	0.424337	0.574432	FALSE	0.43722	0.527726	FALSE
MPSY1308	0.48597	0.631912	FALSE	0.0158787	0.0311186	FALSE
MPSY1309	0.000398139	0.00166255	TRUE	0.74911	0.812064	FALSE
MPSY131	0.016315	0.0447291	FALSE	0.000437368	0.00120424	TRUE
MPSY1310	0.514127	0.65745	FALSE	0.0774266	0.124334	FALSE
MPSY1311	0.00274395	0.00946428	FALSE	7.91978e-74	3.24216e-72	TRUE
MPSY1312	1.69856e-14	2.09359e-13	TRUE	1.40298e-190	2.75686e-188	TRUE
MPSY1313	0.00113702	0.00431214	FALSE	0.258284	0.34277	FALSE
MPSY1314	0.28013	0.426336	FALSE	0.124636	0.185538	FALSE
MPSY1315	0.660705	0.774188	FALSE	0.281445	0.368202	FALSE
MPSY1316	6.32309e-08	4.6084e-07	TRUE	0.0958534	0.148777	FALSE
MPSY1317	0.00210712	0.00749693	FALSE	0.0570727	0.095148	FALSE
MPSY1318	0.136577	0.247544	FALSE	0.0187378	0.0357358	FALSE
MPSY1319	0.0220859	0.0576415	FALSE	2.42645e-08	1.2081e-07	TRUE
MPSY132	0.00451048	0.0147755	FALSE	0.179032	0.251763	FALSE
MPSY1320	0.0741989	0.154865	FALSE	0.190988	0.265349	FALSE
MPSY1321	0.954604	0.974875	FALSE	0.00110914	0.00283661	FALSE
MPSY1322	0.385857	0.539134	FALSE	0.000205	0.000597664	TRUE
MPSY1323	0.217307	0.352194	FALSE	0.939522	0.957552	FALSE
MPSY1324	0.327228	0.477099	FALSE	0.601756	0.683761	FALSE
MPSY1325	0.662254	0.775538	FALSE	1.30676e-11	8.65546e-11	TRUE
MPSY1326	1.35433e-86	7.35728e-85	TRUE	1.11127e-88	6.18016e-87	TRUE
MPSY1327	0.0240576	0.0620694	FALSE	0.897703	0.927112	FALSE
MPSY1328	0.336508	0.48604	FALSE	0.0337047	0.0602454	FALSE
MPSY1329	0.41064	0.561853	FALSE	0.631378	0.709759	FALSE
MPSY133	0.55195	0.690467	FALSE	0.226695	0.306787	FALSE
MPSY1330	0.332545	0.482334	FALSE	0.280196	0.366649	FALSE
MPSY1331	9.30925e-67	4.07592e-65	TRUE	3.7181e-18	3.66525e-17	TRUE
MPSY1332	0.324345	0.474664	FALSE	0.170554	0.241513	FALSE
MPSY1333	0.595968	0.723922	FALSE	0.543806	0.630554	FALSE
MPSY1334	5.22324e-19	8.06441e-18	TRUE	1.01382e-06	4.21472e-06	TRUE
MPSY1335	0	0	TRUE	5.47707e-31	9.30471e-30	TRUE
MPSY1336	2.03817e-75	9.56634e-74	TRUE	4.98367e-25	6.64678e-24	TRUE
MPSY1337	0.478763	0.624894	FALSE	0.0096034	0.0199198	FALSE
MPSY1338	0.230229	0.367853	FALSE	0.720705	0.786769	FALSE
MPSY1339	0.000246046	0.00107647	TRUE	4.43241e-07	1.91984e-06	TRUE
MPSY134	1.68749e-05	9.11651e-05	TRUE	0.0729394	0.117996	FALSE
MPSY1340	0.196952	0.327343	FALSE	0.0365391	0.0644711	FALSE
MPSY1341	0.38466	0.53823	FALSE	0.00173996	0.00424898	FALSE
MPSY1342	0.00225613	0.00796434	FALSE	4.98696e-35	9.48327e-34	TRUE
MPSY1343	0.96482	0.9807	FALSE	0.0975391	0.151075	FALSE
MPSY1344	0.619183	0.741831	FALSE	0.00608723	0.0132561	FALSE
MPSY1345	0.0145647	0.0408076	FALSE	0.503883	0.592301	FALSE
MPSY1346	0.690682	0.798155	FALSE	0.345045	0.433051	FALSE
MPSY1347	0.13435	0.244262	FALSE	1.38905e-06	5.66674e-06	TRUE
MPSY1348	0.338458	0.487896	FALSE	9.39057e-05	0.000291816	TRUE
MPSY1349	0.0939294	0.185052	FALSE	5.81919e-06	2.17942e-05	TRUE
MPSY135	0.0513465	0.115333	FALSE	0.00978049	0.0202302	FALSE
MPSY1350	0.666529	0.779145	FALSE	0.0767948	0.123454	FALSE
MPSY1351	0.000326348	0.00139656	TRUE	0.000317904	0.000897531	TRUE
MPSY1352	NA	NA	FALSE	NA	NA	FALSE
MPSY1353	0.933266	0.960104	FALSE	NA	NA	FALSE
MPSY1354	0.711218	0.813237	FALSE	0.474415	0.563051	FALSE
MPSY1355	0.00301499	0.0103565	FALSE	7.90278e-05	0.000249395	TRUE
MPSY1356	0.0623795	0.134998	FALSE	0.0588782	0.0977159	FALSE
MPSY1357	0.252544	0.394273	FALSE	0.828418	0.875027	FALSE
MPSY1358	0.0152373	0.0422482	FALSE	3.71825e-30	6.13981e-29	TRUE
MPSY1359	0.0280767	0.0704258	FALSE	0.0837822	0.132803	FALSE
MPSY136	0.00141102	0.00521312	FALSE	0.00146768	0.00363834	FALSE
MPSY1360	0.108409	0.207312	FALSE	0.263975	0.348752	FALSE
MPSY1361	0.000759687	0.0030197	TRUE	0.0928511	0.144574	FALSE
MPSY1362	0.00011148	0.000517857	TRUE	0.849784	0.891366	FALSE
MPSY1363	0.478899	0.624934	FALSE	0.641887	0.718421	FALSE
MPSY1364	0.0702374	0.148178	FALSE	0.0110809	0.0226577	FALSE
MPSY1365	0.0204668	0.0540408	FALSE	0.180216	0.253006	FALSE
MPSY1366	0.961375	0.978385	FALSE	2.4096e-05	8.25848e-05	TRUE
MPSY1367	0.246219	0.386971	FALSE	0.0120048	0.0242772	FALSE
MPSY1368	0.715492	0.816214	FALSE	4.5722e-17	4.2919e-16	TRUE
MPSY1369	0.418588	0.569012	FALSE	4.75014e-05	0.000154281	TRUE
MPSY137	0.0126623	0.0361682	FALSE	0.242444	0.325263	FALSE
MPSY1370	0.242255	0.382587	FALSE	0.000156667	0.000468094	TRUE
MPSY1371	0.851815	0.910807	FALSE	0.167794	0.238349	FALSE
MPSY1372	0.00416821	0.0137696	FALSE	1.71237e-30	2.85961e-29	TRUE
MPSY1373	0.593427	0.721882	FALSE	0.76718	0.826033	FALSE
MPSY1374	0.220846	0.356747	FALSE	0.0118794	0.0240898	FALSE
MPSY1375	0.493795	0.638407	FALSE	9.12885e-08	4.26085e-07	TRUE
MPSY1376	7.38667e-07	4.72087e-06	TRUE	4.46138e-09	2.39089e-08	TRUE
MPSY1377	2.9363e-10	2.7921e-09	TRUE	0.29703	0.383401	FALSE
MPSY1378	1.96273e-24	3.63261e-23	TRUE	7.38307e-12	4.97977e-11	TRUE
MPSY1379	0.940709	0.965222	FALSE	0.0379241	0.0665167	FALSE
MPSY138	0.00755036	0.0232291	FALSE	0.0037602	0.00855183	FALSE
MPSY1380	0.0879732	0.176096	FALSE	0.0170924	0.0330901	FALSE
MPSY1381	0.326689	0.476905	FALSE	0.00443661	0.00992932	FALSE
MPSY1382	5.35401e-08	3.95119e-07	TRUE	0.00539373	0.0118864	FALSE
MPSY1383	0.819344	0.888392	FALSE	1.29939e-06	5.33049e-06	TRUE
MPSY1384	0.3891	0.541601	FALSE	0.0726685	0.117622	FALSE
MPSY1385	1.78616e-39	4.76337e-38	TRUE	NA	NA	FALSE
MPSY1386	0.0405663	0.0955066	FALSE	0.355063	0.443641	FALSE
MPSY1387	NA	NA	FALSE	NA	NA	FALSE
MPSY1388	0.659687	0.773767	FALSE	0.903084	0.931201	FALSE
MPSY1389	9.62387e-20	1.52192e-18	TRUE	1.32414e-67	5.03601e-66	TRUE
MPSY139	0.11308	0.214083	FALSE	0.203838	0.280951	FALSE
MPSY1390	0.518837	0.661743	FALSE	0.9661	0.976536	FALSE
MPSY1391	NA	NA	FALSE	NA	NA	FALSE
MPSY1392	1.24506e-13	1.47274e-12	TRUE	8.22204e-17	7.58512e-16	TRUE
MPSY1393	0.123495	0.229287	FALSE	0.0100098	0.0206249	FALSE
MPSY1394	3.01607e-06	1.78021e-05	TRUE	0.0162129	0.0316369	FALSE
MPSY1395	0.0134607	0.0381518	FALSE	0.0816873	0.130112	FALSE
MPSY1396	0.000769518	0.00305052	TRUE	0.000295886	0.000838179	TRUE
MPSY1397	1.6073e-07	1.11863e-06	TRUE	0.225498	0.305379	FALSE
MPSY1398	0.00726998	0.0224253	FALSE	0.000532515	0.00144596	TRUE
MPSY1399	0.00669213	0.0208511	FALSE	3.56366e-30	5.90106e-29	TRUE
MPSY14	0.132574	0.242308	FALSE	0.00336163	0.00772585	FALSE
MPSY140	0.699734	0.804653	FALSE	0.002582	0.00610301	FALSE
MPSY1400	0.0755407	0.157106	FALSE	0.0944928	0.146859	FALSE
MPSY1401	5.89758e-06	3.37243e-05	TRUE	0.0340844	0.0608318	FALSE
MPSY1402	NA	NA	FALSE	NA	NA	FALSE
MPSY1403	0.0105959	0.0310832	FALSE	0.883259	0.916531	FALSE
MPSY1404	0.639656	0.75892	FALSE	0.276254	0.362214	FALSE
MPSY1405	0.237396	0.37623	FALSE	0.758788	0.819541	FALSE
MPSY1406	0.0239061	0.0617601	FALSE	0.470676	0.559289	FALSE
MPSY1407	0.811963	0.883328	FALSE	0.33818	0.425885	FALSE
MPSY1408	0.0536292	0.119273	FALSE	0.00296925	0.00692667	FALSE
MPSY1409	9.67217e-07	6.08217e-06	TRUE	0.853069	0.893381	FALSE
MPSY141	3.73229e-06	2.17667e-05	TRUE	2.88852e-35	5.56464e-34	TRUE
MPSY1410	0.0685582	0.14563	FALSE	2.70489e-21	3.09618e-20	TRUE
MPSY1411	0.336405	0.48601	FALSE	0.0169347	0.0328604	FALSE
MPSY1412	0.486665	0.632255	FALSE	0.00637507	0.0138216	FALSE
MPSY1413	0.752877	0.842481	FALSE	0.00961574	0.0199384	FALSE
MPSY1414	0.480369	0.626434	FALSE	0.671121	0.744918	FALSE
MPSY1415	0.0136624	0.0385743	FALSE	0.0086769	0.0182094	FALSE
MPSY1416	1.92675e-22	3.36436e-21	TRUE	7.89794e-21	8.8514e-20	TRUE
MPSY1417	0.992357	0.995411	FALSE	0.838584	0.882602	FALSE
MPSY1418	0.119229	0.22306	FALSE	0.867914	0.904589	FALSE
MPSY1419	0.0972538	0.190133	FALSE	1.56518e-08	7.9678e-08	TRUE
MPSY142	0.040088	0.0946082	FALSE	8.06278e-10	4.65069e-09	TRUE
MPSY1420	0.0888454	0.17754	FALSE	0.140253	0.204854	FALSE
MPSY1421	0.81284	0.883954	FALSE	0.987762	0.989777	FALSE
MPSY1422	0.805519	0.87958	FALSE	0.0255698	0.0472076	FALSE
MPSY1423	1.6519e-08	1.30616e-07	TRUE	5.89802e-10	3.44246e-09	TRUE
MPSY1424	0.244053	0.384495	FALSE	0.000441035	0.00121377	TRUE
MPSY1425	0.000153079	0.000691923	TRUE	8.26331e-09	4.29561e-08	TRUE
MPSY1426	0.00371988	0.0124427	FALSE	3.94606e-05	0.00013032	TRUE
MPSY1427	0.789385	0.867614	FALSE	0.00879971	0.0184213	FALSE
MPSY1428	0.0245157	0.063085	FALSE	0.601222	0.683418	FALSE
MPSY1429	0.561773	0.69755	FALSE	0.107395	0.163632	FALSE
MPSY143	3.37579e-05	0.000174654	TRUE	2.84078e-44	6.75258e-43	TRUE
MPSY1430	0.544419	0.683377	FALSE	0.0195021	0.0369901	FALSE
MPSY1431	0.705514	0.809237	FALSE	0.002652	0.00624342	FALSE
MPSY1432	0.133601	0.243351	FALSE	1.1146e-05	4.00889e-05	TRUE
MPSY1433	0.214849	0.348691	FALSE	0.0430623	0.0743998	FALSE
MPSY1434	1.6395e-30	3.58915e-29	TRUE	0.208996	0.286786	FALSE
MPSY1435	4.45285e-07	2.90599e-06	TRUE	0.0112635	0.022999	FALSE
MPSY1436	0.257582	0.400326	FALSE	5.89059e-05	0.000188621	TRUE
MPSY1437	5.56094e-60	2.16066e-58	TRUE	9.11333e-102	6.1049e-100	TRUE
MPSY1438	0.379839	0.533138	FALSE	4.48227e-05	0.000146064	TRUE
MPSY1439	0.865424	0.919993	FALSE	3.57694e-05	0.0001194	TRUE
MPSY144	0.170216	0.294588	FALSE	0.00243499	0.00578102	FALSE
MPSY1440	0.044378	0.102708	FALSE	0.0223067	0.0418784	FALSE
MPSY1441	1.68261e-14	2.08267e-13	TRUE	0.531518	0.61874	FALSE
MPSY1442	0.0854722	0.172443	FALSE	0.0589553	0.0978164	FALSE
MPSY1443	0.0840469	0.170506	FALSE	0.0356247	0.0630275	FALSE
MPSY1444	0.554748	0.692639	FALSE	0.0299302	0.054272	FALSE
MPSY1445	0.732023	0.827829	FALSE	1.90982e-06	7.62765e-06	TRUE
MPSY1446	0.011264	0.0326835	FALSE	8.18277e-09	4.2575e-08	TRUE
MPSY1447	0.00460232	0.0150428	FALSE	0.0623976	0.102977	FALSE
MPSY1448	0.455058	0.603896	FALSE	0.890536	0.92181	FALSE
MPSY1449	0.413701	0.565118	FALSE	0.814867	0.86443	FALSE
MPSY145	0	0	TRUE	1.72123e-06	6.9072e-06	TRUE
MPSY1450	0.555658	0.693184	FALSE	0.257466	0.341915	FALSE
MPSY1451	2.763e-08	2.12457e-07	TRUE	1.2938e-14	1.05783e-13	TRUE
MPSY1452	0.104436	0.201555	FALSE	1.42158e-05	5.04528e-05	TRUE
MPSY1453	0.888477	0.93267	FALSE	0.493133	0.582335	FALSE
MPSY1454	0.308823	0.456964	FALSE	2.2947e-16	2.07474e-15	TRUE
MPSY1455	NA	NA	FALSE	NA	NA	FALSE
MPSY1456	NA	NA	FALSE	0.763019	0.822905	FALSE
MPSY1457	0.126764	0.234023	FALSE	0.000191704	0.000561678	TRUE
MPSY1458	0.119425	0.223284	FALSE	1.75657e-08	8.8884e-08	TRUE
MPSY1459	0.925393	0.956364	FALSE	0.584166	0.668801	FALSE
MPSY146	8.41138e-12	8.97265e-11	TRUE	0.00605824	0.0131978	FALSE
MPSY1460	0.970833	0.983743	FALSE	0.460394	0.550066	FALSE
MPSY1461	0.000719805	0.00288266	TRUE	5.84576e-09	3.08236e-08	TRUE
MPSY1462	0.148138	0.264413	FALSE	0.124981	0.186004	FALSE
MPSY1463	0.00509947	0.0164298	FALSE	0.00277394	0.00651489	FALSE
MPSY1464	0.298658	0.445293	FALSE	0.630634	0.709193	FALSE
MPSY1465	0.00282826	0.00974934	FALSE	0.57949	0.66448	FALSE
MPSY1466	4.22599e-15	5.49753e-14	TRUE	7.49438e-16	6.5548e-15	TRUE
MPSY1467	0.563245	0.698786	FALSE	5.92457e-09	3.12112e-08	TRUE
MPSY1468	0.584247	0.715462	FALSE	5.46934e-10	3.20176e-09	TRUE
MPSY1469	0.312281	0.461383	FALSE	0.0019004	0.00460265	FALSE
MPSY147	4.172e-214	5.43936e-212	TRUE	0.00324671	0.0074968	FALSE
MPSY1470	9.04428e-10	8.1887e-09	TRUE	0.000938107	0.00243619	TRUE
MPSY1471	7.01061e-122	5.20649e-120	TRUE	1.86354e-18	1.85254e-17	TRUE
MPSY1472	4.47424e-63	1.88852e-61	TRUE	9.39906e-09	4.86457e-08	TRUE
MPSY1473	1.59346e-22	2.79906e-21	TRUE	4.72443e-05	0.000153531	TRUE
MPSY1474	0.132643	0.24236	FALSE	0.0279854	0.0510913	FALSE
MPSY1475	0.0696904	0.147289	FALSE	0.0441315	0.0760688	FALSE
MPSY1476	0.504338	0.647898	FALSE	0.326902	0.414072	FALSE
MPSY1477	4.70385e-11	4.7337e-10	TRUE	0.0118911	0.024097	FALSE
MPSY1478	0.878154	0.927476	FALSE	0.00495118	0.0109892	FALSE
MPSY1479	0.305173	0.452706	FALSE	0.00281417	0.00659885	FALSE
MPSY148	0.000136131	0.000622994	TRUE	0.000291896	0.000828466	TRUE
MPSY1480	0.0629224	0.135923	FALSE	0.00284278	0.006658	FALSE
MPSY1481	0.108141	0.206868	FALSE	0.423701	0.512983	FALSE
MPSY1482	0.0138962	0.0391401	FALSE	0.810039	0.861946	FALSE
MPSY1483	0.0441744	0.102399	FALSE	0.0121535	0.0245443	FALSE
MPSY1484	0.0102256	0.0301777	FALSE	0.0184653	0.0352846	FALSE
MPSY1485	2.69622e-06	1.60596e-05	TRUE	1.01334e-17	9.89016e-17	TRUE
MPSY1486	0.615308	0.737942	FALSE	0.862494	0.90101	FALSE
MPSY1487	3.65492e-06	2.13793e-05	TRUE	0.00829224	0.0174894	FALSE
MPSY1488	0.0344988	0.0837421	FALSE	0.332184	0.41959	FALSE
MPSY1489	0.0243878	0.0628109	FALSE	0.241193	0.32388	FALSE
MPSY149	0.315989	0.465455	FALSE	0.298668	0.38501	FALSE
MPSY1490	0.0849069	0.171657	FALSE	0.0229216	0.042869	FALSE
MPSY1491	0.0186423	0.0501257	FALSE	0.0547959	0.0917676	FALSE
MPSY1492	0.492585	0.637687	FALSE	0.622753	0.701669	FALSE
MPSY1493	0.450001	0.599354	FALSE	0.00135875	0.00340264	FALSE
MPSY1494	0.33287	0.482209	FALSE	0.960048	0.971752	FALSE
MPSY1495	0.668736	0.781258	FALSE	0.115959	0.174516	FALSE
MPSY1496	0.960025	0.978029	FALSE	0.197656	0.273581	FALSE
MPSY1497	2.368e-08	1.83528e-07	TRUE	2.39599e-28	3.66867e-27	TRUE
MPSY1498	0.286687	0.432945	FALSE	NA	NA	FALSE
MPSY1499	0.233516	0.37209	FALSE	0.00904529	0.0188817	FALSE
MPSY15	0.436591	0.585883	FALSE	0.0925612	0.144237	FALSE
MPSY150	0.00142312	0.00525122	FALSE	0.117027	0.175898	FALSE
MPSY1500	0.0756932	0.157312	FALSE	3.34384e-07	1.46775e-06	TRUE
MPSY1501	0.870767	0.922831	FALSE	0.0627318	0.103471	FALSE
MPSY1502	0.0444213	0.102727	FALSE	0.296405	0.383014	FALSE
MPSY1503	0.264813	0.408965	FALSE	0.000179247	0.000528595	TRUE
MPSY1504	9.47647e-09	7.7113e-08	TRUE	2.23286e-05	7.684e-05	TRUE
MPSY1505	0.296534	0.443365	FALSE	0.0032802	0.00755639	FALSE
MPSY1506	0.225524	0.362507	FALSE	0.146692	0.212678	FALSE
MPSY1507	0.0746848	0.155602	FALSE	0.624564	0.70344	FALSE
MPSY1508	0.083907	0.170576	FALSE	0.106214	0.162169	FALSE
MPSY1509	0.151035	0.268116	FALSE	0.825007	0.872831	FALSE
MPSY151	1.72299e-240	2.6602e-238	TRUE	8.59916e-06	3.13883e-05	TRUE
MPSY1510	0.000636815	0.00257137	TRUE	0.889615	0.921181	FALSE
MPSY1511	5.08096e-07	3.28666e-06	TRUE	0.000130664	0.000398068	TRUE
MPSY1512	0.107257	0.205646	FALSE	0.00949324	0.019733	FALSE
MPSY1513	0.993181	0.995897	FALSE	1.1266e-07	5.21297e-07	TRUE
MPSY1514	1.20698e-06	7.50145e-06	TRUE	6.90597e-11	4.37749e-10	TRUE
MPSY1515	0.817314	0.887011	FALSE	0.000553614	0.00149979	TRUE
MPSY1516	6.03266e-50	1.99964e-48	TRUE	2.19014e-43	5.04331e-42	TRUE
MPSY1517	0.720553	0.819598	FALSE	0.0593438	0.0984055	FALSE
MPSY1518	0.0645429	0.13881	FALSE	0.000979041	0.0025369	TRUE
MPSY1519	0.000116786	0.000540366	TRUE	0.469022	0.557886	FALSE
MPSY152	7.33757e-29	1.51583e-27	TRUE	5.04907e-06	1.90919e-05	TRUE
MPSY1520	0.189541	0.319184	FALSE	0.370141	0.458882	FALSE
MPSY1521	1.34751e-14	1.6821e-13	TRUE	3.90587e-19	4.0395e-18	TRUE
MPSY1522	2.11075e-08	1.64897e-07	TRUE	2.12231e-09	1.17585e-08	TRUE
MPSY1523	0.408065	0.559766	FALSE	0.00132098	0.00332502	FALSE
MPSY1524	0.0643099	0.13841	FALSE	0.0113444	0.0231402	FALSE
MPSY1525	0.000463909	0.00191808	TRUE	6.96234e-08	3.29134e-07	TRUE
MPSY1526	2.24393e-131	1.77907e-129	TRUE	1.74587e-09	9.77389e-09	TRUE
MPSY1527	NA	NA	FALSE	NA	NA	FALSE
MPSY1528	0.0378983	0.0902391	FALSE	0.668668	0.742334	FALSE
MPSY1529	0.475025	0.621537	FALSE	0.263257	0.348116	FALSE
MPSY153	0.650026	0.767499	FALSE	0.00257881	0.00610034	FALSE
MPSY1530	0.00501813	0.0162122	FALSE	0.304031	0.390983	FALSE
MPSY1531	0.0602097	0.131222	FALSE	0.000101069	0.000312922	TRUE
MPSY1532	0.460866	0.608576	FALSE	9.50461e-51	2.74655e-49	TRUE
MPSY1533	3.04719e-11	3.12004e-10	TRUE	0.0944211	0.146786	FALSE
MPSY1534	0.0833553	0.169631	FALSE	0.000269614	0.00077042	TRUE
MPSY1535	4.70067e-11	4.73863e-10	TRUE	2.04112e-83	1.0197e-81	TRUE
MPSY1536	0.0013371	0.00498397	FALSE	1.18536e-05	4.24526e-05	TRUE
MPSY1537	0.767932	0.852176	FALSE	0.0946125	0.146967	FALSE
MPSY1538	0.125977	0.232937	FALSE	0.00571556	0.0125254	FALSE
MPSY1539	0.0649883	0.139512	FALSE	1.8887e-24	2.447e-23	TRUE
MPSY154	0.917481	0.95154	FALSE	0.00507451	0.0112417	FALSE
MPSY1540	4.15588e-05	0.00021147	TRUE	1.79426e-07	8.11131e-07	TRUE
MPSY1541	0.950499	0.972037	FALSE	0.644169	0.720701	FALSE
MPSY1542	1.08196e-10	1.07227e-09	TRUE	8.34215e-145	1.00361e-142	TRUE
MPSY1543	0.0195868	0.0521633	FALSE	0.0624804	0.103085	FALSE
MPSY1544	1.27667e-06	7.90942e-06	TRUE	3.84912e-05	0.000127547	TRUE
MPSY1545	0.973323	0.985416	FALSE	0.011986	0.0242477	FALSE
MPSY1546	0.456773	0.605488	FALSE	0.206733	0.284078	FALSE
MPSY1547	0.0961056	0.188453	FALSE	0.00431592	0.00967759	FALSE
MPSY1548	7.47117e-09	6.14773e-08	TRUE	0.794028	0.848123	FALSE
MPSY1549	0.817168	0.887017	FALSE	0.93287	0.95341	FALSE
MPSY155	NA	NA	FALSE	NA	NA	FALSE
MPSY1550	2.22115e-11	2.30238e-10	TRUE	6.29745e-13	4.58314e-12	TRUE
MPSY1551	0.355778	0.506884	FALSE	0.108894	0.165446	FALSE
MPSY1552	0.588647	0.71845	FALSE	0.0153146	0.0301333	FALSE
MPSY1553	NA	NA	FALSE	NA	NA	FALSE
MPSY1554	0.172004	0.296721	FALSE	0.00327299	0.00754272	FALSE
MPSY1555	0.562907	0.698661	FALSE	0.154996	0.222745	FALSE
MPSY1556	6.68578e-08	4.86065e-07	TRUE	0.763769	0.823111	FALSE
MPSY1557	0.000283952	0.00122316	TRUE	0.001364	0.00341145	FALSE
MPSY1558	0.392481	0.545014	FALSE	0.0898529	0.140798	FALSE
MPSY1559	0.0389618	0.0923591	FALSE	8.77533e-15	7.21487e-14	TRUE
MPSY156	0.0414749	0.0973722	FALSE	0.595838	0.678869	FALSE
MPSY1560	5.55951e-05	0.000274559	TRUE	1.04954e-17	1.02265e-16	TRUE
MPSY1561	0.390104	0.542484	FALSE	0.170928	0.241926	FALSE
MPSY1562	0.13305	0.242724	FALSE	0.895867	0.926027	FALSE
MPSY1563	0.115585	0.217561	FALSE	0.758398	0.81942	FALSE
MPSY1564	0.825836	0.893121	FALSE	0.010095	0.0207713	FALSE
MPSY1565	0.442762	0.592403	FALSE	0.14634	0.21222	FALSE
MPSY1566	0.00955151	0.0284316	FALSE	3.14177e-13	2.32673e-12	TRUE
MPSY1567	0.0972224	0.190135	FALSE	0.386288	0.475102	FALSE
MPSY1568	0.143326	0.257391	FALSE	0.175295	0.247276	FALSE
MPSY1569	0.0124807	0.0357365	FALSE	9.71426e-05	0.000301239	TRUE
MPSY157	0.264023	0.408174	FALSE	0.872175	0.907425	FALSE
MPSY1570	1.57031e-09	1.38541e-08	TRUE	1.80087e-05	6.30038e-05	TRUE
MPSY1571	0.0711391	0.149918	FALSE	0.0354185	0.062738	FALSE
MPSY1572	1.84739e-06	1.11969e-05	TRUE	0.00957403	0.0198729	FALSE
MPSY1573	2.76799e-06	1.64537e-05	TRUE	0.0135539	0.0270207	FALSE
MPSY1574	0.405145	0.556932	FALSE	0.613442	0.693963	FALSE
MPSY1575	0.305572	0.453069	FALSE	0.0101657	0.0209022	FALSE
MPSY1576	6.76591e-10	6.22188e-09	TRUE	3.11965e-07	1.37652e-06	TRUE
MPSY1577	0.00077467	0.00306887	TRUE	0.0024326	0.00577767	FALSE
MPSY1578	4.53033e-11	4.58266e-10	TRUE	1.91079e-53	5.80625e-52	TRUE
MPSY1579	0.0652864	0.139947	FALSE	0.00024279	0.000698169	TRUE
MPSY158	0.726047	0.823452	FALSE	0.00184585	0.00448712	FALSE
MPSY1580	0.00355179	0.0119555	FALSE	0.649351	0.725535	FALSE
MPSY1581	0.756954	0.844788	FALSE	0.1124	0.170245	FALSE
MPSY1582	0.0186186	0.0500851	FALSE	0.345014	0.433104	FALSE
MPSY1583	0.0741781	0.154877	FALSE	0.520523	0.607861	FALSE
MPSY1584	0.0149525	0.0416951	FALSE	0.897471	0.927198	FALSE
MPSY1585	0.190045	0.319758	FALSE	7.78195e-07	3.27442e-06	TRUE
MPSY1586	0.154246	0.272333	FALSE	0.000189494	0.000556033	TRUE
MPSY1587	0.534995	0.675449	FALSE	0.0181469	0.0348003	FALSE
MPSY1588	0.876796	0.926876	FALSE	0.00281953	0.00660879	FALSE
MPSY1589	2.11764e-06	1.27297e-05	TRUE	0.00203569	0.00490814	FALSE
MPSY159	3.7999e-06	2.21391e-05	TRUE	8.30445e-48	2.20517e-46	TRUE
MPSY1590	5.6068e-13	6.4123e-12	TRUE	2.85911e-110	2.18889e-108	TRUE
MPSY1591	0.00242796	0.00849423	FALSE	5.35952e-77	2.43033e-75	TRUE
MPSY1592	0.00113922	0.00431769	FALSE	0.0275226	0.0503243	FALSE
MPSY1593	0.739647	0.832759	FALSE	0.0340836	0.0608489	FALSE
MPSY1594	0.000233903	0.00102795	TRUE	0.137596	0.201522	FALSE
MPSY1595	0.0363264	0.0873829	FALSE	0.00793338	0.016847	FALSE
MPSY1596	0.00404228	0.0133913	FALSE	1.07026e-13	8.08868e-13	TRUE
MPSY1597	2.76526e-05	0.000144597	TRUE	6.44582e-29	1.00791e-27	TRUE
MPSY1598	0.905186	0.943626	FALSE	0.105673	0.161426	FALSE
MPSY1599	4.80287e-05	0.000241254	TRUE	2.02409e-09	1.12566e-08	TRUE
MPSY16	NA	NA	FALSE	0.814491	0.864498	FALSE
MPSY160	0.0204104	0.0539162	FALSE	0.0170024	0.0329701	FALSE
MPSY1600	0.782952	0.86443	FALSE	0.21572	0.294436	FALSE
MPSY1601	0.0124803	0.0357529	FALSE	0.0140511	0.0278519	FALSE
MPSY1602	0.647693	0.765515	FALSE	0.0306044	0.0552567	FALSE
MPSY1603	0.140122	0.252952	FALSE	0.190225	0.2646	FALSE
MPSY1604	0.256537	0.399231	FALSE	4.05956e-06	1.55195e-05	TRUE
MPSY1605	4.10586e-63	1.74559e-61	TRUE	7.55609e-08	3.54925e-07	TRUE
MPSY1606	0.63249	0.752396	FALSE	0.086516	0.136513	FALSE
MPSY1607	0.100344	0.195069	FALSE	9.24507e-30	1.48906e-28	TRUE
MPSY1608	0.738226	0.831478	FALSE	0.0823343	0.130896	FALSE
MPSY1609	0.00800087	0.0244231	FALSE	0.634744	0.712862	FALSE
MPSY161	0.082234	0.167931	FALSE	3.05175e-05	0.000103095	TRUE
MPSY1610	0.0877896	0.175969	FALSE	7.49892e-05	0.000237157	TRUE
MPSY1611	0.192307	0.322361	FALSE	0.903871	0.931687	FALSE
MPSY1612	1.43295e-08	1.14383e-07	TRUE	0.00661616	0.0142918	FALSE
MPSY1613	3.6068e-05	0.000185786	TRUE	0.0461434	0.0789365	FALSE
MPSY1614	0.0010562	0.00404223	FALSE	0.0296915	0.053889	FALSE
MPSY1615	0.00602597	0.0190282	FALSE	2.06657e-12	1.44857e-11	TRUE
MPSY1616	0.0602771	0.13132	FALSE	0.0517969	0.0872656	FALSE
MPSY1617	9.57226e-30	2.02016e-28	TRUE	2.81256e-09	1.53377e-08	TRUE
MPSY1618	0.0687474	0.145874	FALSE	0.71818	0.78474	FALSE
MPSY1619	8.60776e-05	0.000412596	TRUE	0.0262769	0.0483466	FALSE
MPSY162	0.111333	0.21132	FALSE	0.00187224	0.00454193	FALSE
MPSY1620	0.0613642	0.133293	FALSE	0.300411	0.387088	FALSE
MPSY1621	8.80172e-19	1.34478e-17	TRUE	8.44342e-15	6.97114e-14	TRUE
MPSY1622	4.50372e-50	1.50132e-48	TRUE	3.10361e-09	1.68314e-08	TRUE
MPSY1623	0	0	TRUE	9.27606e-28	1.37393e-26	TRUE
MPSY1624	2.54187e-09	2.20608e-08	TRUE	0.118347	0.177656	FALSE
MPSY1625	0.00563647	0.0179043	FALSE	0.00445826	0.00997398	FALSE
MPSY1626	0.165108	0.287787	FALSE	0.17635	0.248586	FALSE
MPSY1627	0.783206	0.864547	FALSE	0.0343652	0.0612032	FALSE
MPSY1628	0.0405771	0.0954937	FALSE	0.00942932	0.0196278	FALSE
MPSY1629	0.148243	0.264439	FALSE	7.87447e-06	2.89582e-05	TRUE
MPSY163	4.3972e-49	1.39451e-47	TRUE	1.31232e-18	1.31344e-17	TRUE
MPSY1630	4.03946e-06	2.34649e-05	TRUE	0.00323305	0.00747113	FALSE
MPSY1631	0.393613	0.54594	FALSE	0.0244116	0.0453249	FALSE
MPSY1632	0.767963	0.85205	FALSE	0.167783	0.23839	FALSE
MPSY1633	2.93186e-217	3.90937e-215	TRUE	1.65097e-85	8.61281e-84	TRUE
MPSY1634	0.645081	0.763966	FALSE	0.304661	0.391622	FALSE
MPSY1635	7.99608e-05	0.000385481	TRUE	2.2103e-07	9.91608e-07	TRUE
MPSY1636	0.0176504	0.0478092	FALSE	0.812652	0.863324	FALSE
MPSY1637	0.00347328	0.0117113	FALSE	1.59531e-19	1.68839e-18	TRUE
MPSY1638	0.858757	0.915893	FALSE	1.42733e-12	1.01866e-11	TRUE
MPSY1639	0.0649643	0.139512	FALSE	0.682929	0.754473	FALSE
MPSY164	2.12887e-07	1.45403e-06	TRUE	1.06407e-14	8.7363e-14	TRUE
MPSY1640	0.0169218	0.0461552	FALSE	0.00115372	0.00293915	FALSE
MPSY1641	0.00119921	0.00451588	FALSE	0.0179189	0.0344301	FALSE
MPSY1642	0.919044	0.952487	FALSE	0.889662	0.921068	FALSE
MPSY1643	0.0997078	0.194025	FALSE	9.49287e-07	3.9604e-06	TRUE
MPSY1644	0.000127799	0.000587615	TRUE	5.11414e-14	3.97205e-13	TRUE
MPSY1645	0.616388	0.738935	FALSE	2.89034e-05	9.79226e-05	TRUE
MPSY1646	0.0226428	0.0589638	FALSE	0.238847	0.321169	FALSE
MPSY1647	NA	NA	FALSE	NA	NA	FALSE
MPSY1648	0.864378	0.919381	FALSE	0.0888966	0.139597	FALSE
MPSY1649	0.91443	0.949887	FALSE	5.20422e-15	4.3578e-14	TRUE
MPSY165	2.30671e-07	1.56456e-06	TRUE	0.00723201	0.0154972	FALSE
MPSY1650	3.46669e-07	2.3008e-06	TRUE	0.0131886	0.0263817	FALSE
MPSY1651	0.332666	0.482391	FALSE	0.0249337	0.0461924	FALSE
MPSY1652	0.989063	0.993806	FALSE	0.0894668	0.140305	FALSE
MPSY1653	0.0825186	0.168395	FALSE	0.00306372	0.00712169	FALSE
MPSY1654	2.90404e-80	1.46879e-78	TRUE	7.97321e-06	2.92483e-05	TRUE
MPSY1655	0.0489108	0.11101	FALSE	0.0332871	0.0595712	FALSE
MPSY1656	0.142518	0.256332	FALSE	0.0362641	0.0640435	FALSE
MPSY1657	0.8138	0.884834	FALSE	0.638967	0.715969	FALSE
MPSY1658	0.0488044	0.110854	FALSE	0.247583	0.331028	FALSE
MPSY1659	0.201006	0.331731	FALSE	3.29766e-08	1.62404e-07	TRUE
MPSY166	0.000991197	0.00380835	TRUE	0.000570522	0.00154064	TRUE
MPSY1660	0.534553	0.675038	FALSE	5.04068e-09	2.68669e-08	TRUE
MPSY1661	0.035132	0.0850328	FALSE	0.357127	0.445464	FALSE
MPSY1662	0.133426	0.243109	FALSE	0.367024	0.45588	FALSE
MPSY1663	0.562183	0.697911	FALSE	0.42606	0.515522	FALSE
MPSY1664	1.58236e-10	1.54471e-09	TRUE	5.1098e-23	6.28858e-22	TRUE
MPSY1665	3.73745e-08	2.82209e-07	TRUE	3.11564e-14	2.4489e-13	TRUE
MPSY1666	0.0502421	0.113461	FALSE	0.000352822	0.000986196	TRUE
MPSY1667	2.10815e-06	1.26857e-05	TRUE	0.218032	0.296836	FALSE
MPSY1668	0.0788137	0.16236	FALSE	0.593212	0.676792	FALSE
MPSY1669	0.00050981	0.00209311	TRUE	6.25995e-11	3.97655e-10	TRUE
MPSY167	0.479679	0.625812	FALSE	0.00213033	0.00510293	FALSE
MPSY1670	0.0407558	0.0957991	FALSE	0.191488	0.265919	FALSE
MPSY1671	0.579607	0.711711	FALSE	0.387935	0.47693	FALSE
MPSY1672	0.000121338	0.000560103	TRUE	7.48521e-12	5.04289e-11	TRUE
MPSY1673	0.284469	0.430927	FALSE	0.00927595	0.0193427	FALSE
MPSY1674	0.305452	0.453005	FALSE	0.0137578	0.0273716	FALSE
MPSY1675	1.35211e-05	7.37254e-05	TRUE	0.798113	0.851561	FALSE
MPSY1676	1.29866e-12	1.45406e-11	TRUE	0.445714	0.536221	FALSE
MPSY1677	0.393791	0.545929	FALSE	0.000144205	0.000436613	TRUE
MPSY1678	0.299659	0.446104	FALSE	0.141825	0.206638	FALSE
MPSY1679	0.0017377	0.00627776	FALSE	9.47631e-08	4.41603e-07	TRUE
MPSY168	0.819249	0.888454	FALSE	0.00102225	0.00263726	FALSE
MPSY1680	1.68833e-116	1.19343e-114	TRUE	3.32473e-06	1.29027e-05	TRUE
MPSY1681	NA	NA	FALSE	0.452226	0.542505	FALSE
MPSY1682	6.87519e-05	0.00033586	TRUE	0.00187533	0.00454754	FALSE
MPSY1683	0.69812	0.803269	FALSE	0.00341391	0.00783684	FALSE
MPSY1684	0.767495	0.852014	FALSE	0.00118879	0.00301935	FALSE
MPSY1685	0.0202246	0.0534977	FALSE	0.00286577	0.00670651	FALSE
MPSY1686	0.439048	0.588506	FALSE	0.365374	0.454501	FALSE
MPSY1687	0.331188	0.480722	FALSE	0.0442649	0.0762542	FALSE
MPSY1688	6.02585e-06	3.44242e-05	TRUE	0.000184488	0.000542694	TRUE
MPSY1689	0.30301	0.450523	FALSE	0.473352	0.562016	FALSE
MPSY169	0.213835	0.347719	FALSE	0.0373137	0.0656022	FALSE
MPSY1690	0.141951	0.255703	FALSE	4.91565e-07	2.11671e-06	TRUE
MPSY1691	0.241792	0.382165	FALSE	0.0240783	0.0447766	FALSE
MPSY1692	0.890742	0.933712	FALSE	0.865388	0.902754	FALSE
MPSY1693	0.322653	0.472543	FALSE	0.0358856	0.063394	FALSE
MPSY1694	0.170794	0.295241	FALSE	1.9641e-08	9.87073e-08	TRUE
MPSY1695	0.0112197	0.032571	FALSE	0.294734	0.381774	FALSE
MPSY1696	0.000102142	0.000478264	TRUE	2.20767e-10	1.34306e-09	TRUE
MPSY1697	0.928834	0.958569	FALSE	0.548567	0.63495	FALSE
MPSY1698	7.15051e-19	1.09822e-17	TRUE	0.000104631	0.000323271	TRUE
MPSY1699	0.947899	0.970393	FALSE	0.602908	0.684542	FALSE
MPSY17	4.00693e-11	4.06022e-10	TRUE	3.6258e-06	1.39791e-05	TRUE
MPSY170	1.12671e-16	1.57766e-15	TRUE	0.000124378	0.000380886	TRUE
MPSY1700	0.967501	0.981894	FALSE	0.169467	0.240204	FALSE
MPSY1701	1.40961e-05	7.6718e-05	TRUE	4.35975e-23	5.38799e-22	TRUE
MPSY1702	0.133324	0.242998	FALSE	0.00838323	0.017656	FALSE
MPSY1703	0.021838	0.057096	FALSE	1.56371e-37	3.2231e-36	TRUE
MPSY1704	NA	NA	FALSE	0.123642	0.184245	FALSE
MPSY1705	0.0897605	0.178759	FALSE	0.559584	0.645043	FALSE
MPSY1706	6.2001e-20	9.91171e-19	TRUE	6.23847e-06	2.32464e-05	TRUE
MPSY1707	0.000184313	0.000821707	TRUE	4.93751e-08	2.37218e-07	TRUE
MPSY1708	7.62857e-07	4.85432e-06	TRUE	1.66231e-34	3.12081e-33	TRUE
MPSY1709	0.127498	0.235082	FALSE	0.29013	0.377054	FALSE
MPSY171	0.202529	0.333681	FALSE	0.255941	0.34012	FALSE
MPSY1710	0.954627	0.97473	FALSE	0.754554	0.816913	FALSE
MPSY1711	0.877811	0.927448	FALSE	0.00012918	0.000393954	TRUE
MPSY1712	0.809194	0.881132	FALSE	0.0781595	0.125408	FALSE
MPSY1713	0.325071	0.475254	FALSE	1.25205e-07	5.77532e-07	TRUE
MPSY1714	0.329298	0.479046	FALSE	0.0857144	0.135393	FALSE
MPSY1715	0.0270001	0.0682211	FALSE	0.134343	0.197692	FALSE
MPSY1716	3.11868e-104	2.01069e-102	TRUE	2.29133e-96	1.39252e-94	TRUE
MPSY1717	0.207255	0.339465	FALSE	0.315405	0.402361	FALSE
MPSY1718	0	0	TRUE	3.47577e-33	6.34356e-32	TRUE
MPSY1719	6.45143e-06	3.67124e-05	TRUE	5.67735e-05	0.000182387	TRUE
MPSY172	0.41539	0.566766	FALSE	4.25273e-06	1.62264e-05	TRUE
MPSY1720	0.781472	0.86312	FALSE	0.159989	0.229028	FALSE
MPSY1721	0.0237176	0.0614082	FALSE	0.000143615	0.000435051	TRUE
MPSY1722	0.150506	0.2675	FALSE	0.000357205	0.000996085	TRUE
MPSY1723	6.00776e-116	4.19613e-114	TRUE	1.28104e-52	3.83337e-51	TRUE
MPSY1724	0.113983	0.215444	FALSE	3.74241e-07	1.63419e-06	TRUE
MPSY1725	0.273356	0.418851	FALSE	0.695731	0.765603	FALSE
MPSY1726	0.000274156	0.00118531	TRUE	0.876664	0.910649	FALSE
MPSY1727	0.0215711	0.0566	FALSE	0.00547319	0.012048	FALSE
MPSY1728	0.0140784	0.0395773	FALSE	2.65081e-09	1.44959e-08	TRUE
MPSY1729	0.801183	0.876476	FALSE	0.110097	0.167058	FALSE
MPSY173	0.494769	0.639104	FALSE	0.456382	0.54649	FALSE
MPSY1730	0.0269661	0.0681646	FALSE	0.0155064	0.0304904	FALSE
MPSY1731	0.76204	0.848205	FALSE	0.000276467	0.000788855	TRUE
MPSY1732	0.537805	0.677249	FALSE	0.366461	0.455468	FALSE
MPSY1733	0.166513	0.289376	FALSE	6.56426e-05	0.000209056	TRUE
MPSY1734	0.671097	0.783236	FALSE	0.978759	0.984101	FALSE
MPSY1735	0.0206818	0.0545839	FALSE	3.17706e-12	2.20338e-11	TRUE
MPSY1736	7.52152e-16	1.01213e-14	TRUE	2.49782e-05	8.53604e-05	TRUE
MPSY1737	0.0905111	0.179949	FALSE	0.791833	0.846546	FALSE
MPSY1738	0.494818	0.639026	FALSE	0.000151406	0.000454217	TRUE
MPSY1739	0.807072	0.879965	FALSE	0.00187217	0.00454361	FALSE
MPSY174	0.121431	0.226457	FALSE	0.00209979	0.00504205	FALSE
MPSY1740	0.203101	0.334529	FALSE	1.99258e-05	6.90956e-05	TRUE
MPSY1741	0.0336979	0.0822403	FALSE	0.384794	0.473463	FALSE
MPSY1742	0.0615532	0.133654	FALSE	6.28673e-05	0.000200651	TRUE
MPSY1743	0.116681	0.219272	FALSE	0.0368177	0.0648849	FALSE
MPSY1744	0.151467	0.26864	FALSE	0.481123	0.570324	FALSE
MPSY1745	2.04607e-18	3.04678e-17	TRUE	3.17984e-05	0.000107054	TRUE
MPSY1746	0.00684799	0.021269	FALSE	0.180863	0.253673	FALSE
MPSY1747	0.805722	0.879473	FALSE	0.251052	0.33483	FALSE
MPSY1748	0.658336	0.772491	FALSE	0.105221	0.16086	FALSE
MPSY1749	1.20965e-60	4.7953e-59	TRUE	9.12408e-25	1.20597e-23	TRUE
MPSY175	0.382559	0.53593	FALSE	0.000182921	0.00053889	TRUE
MPSY1750	1.96535e-18	2.93402e-17	TRUE	0.466839	0.556187	FALSE
MPSY1751	4.80156e-18	7.02513e-17	TRUE	0.00550287	0.0120862	FALSE
MPSY1752	0.00978495	0.0290381	FALSE	0.000209913	0.000610777	TRUE
MPSY1753	0.776272	0.858833	FALSE	0.645087	0.721591	FALSE
MPSY1754	0.123067	0.228563	FALSE	0.0574629	0.0956363	FALSE
MPSY1755	0.000158916	0.000716649	TRUE	0.17863	0.251258	FALSE
MPSY1756	4.94732e-78	2.35983e-76	TRUE	1.28345e-18	1.28672e-17	TRUE
MPSY1757	0.842619	0.904767	FALSE	0.461585	0.55093	FALSE
MPSY1758	9.30831e-20	1.476e-18	TRUE	0	0	TRUE
MPSY1759	0.567719	0.702406	FALSE	0.0437874	0.0755418	FALSE
MPSY176	0.194757	0.324891	FALSE	0.659675	0.734703	FALSE
MPSY1760	0.0237643	0.061475	FALSE	0.0186672	0.0356126	FALSE
MPSY1761	0.0402926	0.0949766	FALSE	0.126192	0.187569	FALSE
MPSY1762	0.551968	0.690343	FALSE	5.19344e-49	1.43062e-47	TRUE
MPSY1763	4.79805e-96	2.87246e-94	TRUE	0.00244225	0.00579592	FALSE
MPSY1764	0.821601	0.889688	FALSE	0.924182	0.946829	FALSE
MPSY1765	0.218533	0.353887	FALSE	0.115571	0.174109	FALSE
MPSY1766	0.140251	0.253108	FALSE	6.39471e-12	4.32303e-11	TRUE
MPSY1767	0.998664	0.999686	FALSE	0.167485	0.238254	FALSE
MPSY1768	0.266742	0.411403	FALSE	0.285528	0.372304	FALSE
MPSY1769	0.744248	0.835374	FALSE	0.375758	0.464089	FALSE
MPSY177	0.269293	0.414031	FALSE	0.781447	0.837874	FALSE
MPSY1770	0.298549	0.445243	FALSE	0.315325	0.402347	FALSE
MPSY1771	0.576357	0.709056	FALSE	0.112924	0.170908	FALSE
MPSY1772	2.02812e-05	0.000108271	TRUE	0.0734757	0.118766	FALSE
MPSY1773	0.0189716	0.0508481	FALSE	0.232992	0.314228	FALSE
MPSY1774	0.360054	0.51223	FALSE	0.113401	0.171586	FALSE
MPSY1775	8.52959e-10	7.74661e-09	TRUE	0.87032	0.906135	FALSE
MPSY1776	0.496259	0.640042	FALSE	1.94098e-05	6.75846e-05	TRUE
MPSY1777	0.892941	0.935181	FALSE	4.70774e-27	6.76881e-26	TRUE
MPSY1778	0.438797	0.588305	FALSE	0.000376272	0.00104678	TRUE
MPSY1779	0.282239	0.428433	FALSE	0.609436	0.690491	FALSE
MPSY178	0.0440721	0.102242	FALSE	0.0862162	0.136076	FALSE
MPSY1780	0.0860298	0.173449	FALSE	2.71854e-15	2.31253e-14	TRUE
MPSY1781	0.0159673	0.0439195	FALSE	6.59163e-14	5.09275e-13	TRUE
MPSY1782	0.206096	0.338228	FALSE	0.184959	0.258434	FALSE
MPSY1783	0.0437451	0.101564	FALSE	0.031062	0.0560313	FALSE
MPSY1784	0.429893	0.578881	FALSE	0.475002	0.563521	FALSE
MPSY1785	0.0817474	0.167054	FALSE	0.088594	0.139381	FALSE
MPSY1786	0.14256	0.256329	FALSE	0.879207	0.91313	FALSE
MPSY1787	0.0221325	0.0577117	FALSE	0.0185029	0.0353449	FALSE
MPSY1788	1.56359e-05	8.4549e-05	TRUE	0.0388547	0.0680073	FALSE
MPSY1789	0.000371883	0.00156629	TRUE	0.381395	0.470164	FALSE
MPSY179	0.884333	0.930151	FALSE	0.679415	0.752424	FALSE
MPSY1790	0.0534797	0.119031	FALSE	0.174376	0.246273	FALSE
MPSY1791	0.0973748	0.190306	FALSE	6.82172e-10	3.95807e-09	TRUE
MPSY1792	0.165749	0.288218	FALSE	0.00212844	0.00510048	FALSE
MPSY1793	1.27579e-32	2.97025e-31	TRUE	0.0349369	0.0620901	FALSE
MPSY1794	0.72134	0.819857	FALSE	0.028002	0.0510899	FALSE
MPSY1795	0.0218843	0.0571915	FALSE	0.169599	0.240334	FALSE
MPSY1796	0.882945	0.929191	FALSE	8.08664e-13	5.84917e-12	TRUE
MPSY1797	3.75274e-80	1.88182e-78	TRUE	0.441639	0.532188	FALSE
MPSY1798	2.65331e-11	2.72626e-10	TRUE	0.000525127	0.00142919	TRUE
MPSY1799	1.03392e-29	2.1742e-28	TRUE	0.693956	0.763935	FALSE
MPSY18	0.154617	0.272823	FALSE	0.961624	0.973013	FALSE
MPSY180	0.75629	0.84469	FALSE	0.165339	0.23577	FALSE
MPSY1800	0.0764183	0.158314	FALSE	0.000200805	0.000586594	TRUE
MPSY1801	0.682692	0.792512	FALSE	0.000160529	0.000478663	TRUE
MPSY1802	0.0451293	0.104037	FALSE	0.000125232	0.000382905	TRUE
MPSY1803	0.49724	0.641025	FALSE	8.61582e-52	2.53951e-50	TRUE
MPSY1804	0.116599	0.219259	FALSE	0.517486	0.605034	FALSE
MPSY1805	2.78065e-22	4.82665e-21	TRUE	1.18299e-28	1.83037e-27	TRUE
MPSY1806	0.503146	0.646508	FALSE	0.203307	0.280284	FALSE
MPSY1807	0.0054775	0.017475	FALSE	0.65007	0.726064	FALSE
MPSY1808	0.0109955	0.032063	FALSE	0.0571813	0.0952752	FALSE
MPSY1809	0.514971	0.658242	FALSE	0.370515	0.459055	FALSE
MPSY181	0.851398	0.910859	FALSE	0.0872527	0.137565	FALSE
MPSY1810	0.0751344	0.156372	FALSE	2.04529e-10	1.25203e-09	TRUE
MPSY1811	0.756052	0.844584	FALSE	0.682861	0.754539	FALSE
MPSY1812	0.430183	0.579005	FALSE	1.1907e-15	1.0277e-14	TRUE
MPSY1813	0.84321	0.904574	FALSE	0.0142287	0.0281849	FALSE
MPSY1814	0.570529	0.704545	FALSE	3.10066e-10	1.86324e-09	TRUE
MPSY1815	0.409292	0.560531	FALSE	0.830936	0.876431	FALSE
MPSY1816	0.269945	0.414599	FALSE	0.891524	0.922509	FALSE
MPSY1817	0.555573	0.693225	FALSE	0.636392	0.714033	FALSE
MPSY1818	0.102237	0.198027	FALSE	0.0920887	0.143577	FALSE
MPSY1819	0.00727164	0.0224187	FALSE	0.193081	0.267752	FALSE
MPSY182	0.999136	0.999647	FALSE	0.11351	0.171574	FALSE
MPSY1820	0.594387	0.7226	FALSE	0.828633	0.874784	FALSE
MPSY1821	0.46754	0.615035	FALSE	0.533428	0.620719	FALSE
MPSY1822	2.37439e-51	8.09915e-50	TRUE	3.40935e-19	3.55719e-18	TRUE
MPSY1823	0.464701	0.61185	FALSE	0.62913	0.708177	FALSE
MPSY1824	0.9158	0.950637	FALSE	0.889368	0.921248	FALSE
MPSY1825	0.829846	0.896466	FALSE	0.00975264	0.0201938	FALSE
MPSY1826	0.705367	0.809228	FALSE	0.00386149	0.00876531	FALSE
MPSY1827	0.878114	0.927601	FALSE	4.61207e-09	2.46716e-08	TRUE
MPSY1828	0.278603	0.424783	FALSE	0.792029	0.846448	FALSE
MPSY1829	0.00119269	0.00450003	FALSE	0.000526561	0.00143243	TRUE
MPSY183	0.582243	0.713753	FALSE	0.869074	0.904997	FALSE
MPSY1830	0.146506	0.262139	FALSE	0.308353	0.395591	FALSE
MPSY1831	2.81875e-10	2.68468e-09	TRUE	2.89663e-05	9.80794e-05	TRUE
MPSY1832	0.0517425	0.116134	FALSE	0.298146	0.384589	FALSE
MPSY1833	0.0677229	0.144326	FALSE	0.324214	0.411285	FALSE
MPSY1834	0.444521	0.594485	FALSE	0.933042	0.95342	FALSE
MPSY1835	0.784176	0.865293	FALSE	0.000900314	0.00234735	TRUE
MPSY1836	0.602329	0.729233	FALSE	0.0744019	0.120197	FALSE
MPSY1837	0.00922465	0.0275706	FALSE	0.0244039	0.0453249	FALSE
MPSY1838	0.0115431	0.0334272	FALSE	0.00133318	0.00335285	FALSE
MPSY1839	1.32835e-14	1.66171e-13	TRUE	0.0620306	0.102486	FALSE
MPSY184	0.505265	0.648947	FALSE	0.0399182	0.0696206	FALSE
MPSY1840	0.130834	0.239802	FALSE	NA	NA	FALSE
MPSY1841	0.0675601	0.144032	FALSE	1.03504e-05	3.74558e-05	TRUE
MPSY1842	0.377456	0.530681	FALSE	5.97263e-23	7.33514e-22	TRUE
MPSY1843	0.286208	0.432556	FALSE	0.134801	0.198216	FALSE
MPSY1844	0.116718	0.219272	FALSE	0.0760949	0.122429	FALSE
MPSY1845	0.00700214	0.0217248	FALSE	0.320302	0.407463	FALSE
MPSY1846	0.00323614	0.0110258	FALSE	1.56617e-09	8.83502e-09	TRUE
MPSY1847	0.495298	0.639225	FALSE	0.382056	0.470684	FALSE
MPSY1848	0.330108	0.479986	FALSE	0.0127345	0.0255253	FALSE
MPSY1849	0.151675	0.268845	FALSE	0.00117514	0.00298855	FALSE
MPSY185	3.93244e-54	1.42418e-52	TRUE	2.23518e-08	1.1157e-07	TRUE
MPSY1850	0.0198508	0.052699	FALSE	0.0910854	0.142464	FALSE
MPSY1851	0.587427	0.717558	FALSE	5.96901e-27	8.54062e-26	TRUE
MPSY1852	0.18849	0.318053	FALSE	0.0021461	0.00513444	FALSE
MPSY1853	0.000219815	0.000968938	TRUE	0.899907	0.928738	FALSE
MPSY1854	0.188646	0.318133	FALSE	7.10571e-06	2.63614e-05	TRUE
MPSY1855	0.522594	0.664944	FALSE	0.715959	0.783038	FALSE
MPSY1856	0.18843	0.318043	FALSE	0.0176845	0.0340465	FALSE
MPSY1857	0.0172138	0.0468211	FALSE	3.72607e-05	0.000123957	TRUE
MPSY1858	0.0158884	0.0438669	FALSE	3.19292e-05	0.000107372	TRUE
MPSY1859	0.0898491	0.178814	FALSE	0.107247	0.16345	FALSE
MPSY186	1.63602e-06	9.97767e-06	TRUE	0.0120277	0.0243152	FALSE
MPSY1860	0.54292	0.681934	FALSE	0.0156328	0.0306878	FALSE
MPSY1861	0.257061	0.399834	FALSE	0.00145801	0.00361895	FALSE
MPSY1862	0.869017	0.922142	FALSE	0.000131335	0.000399907	TRUE
MPSY1863	0.141611	0.255169	FALSE	6.48696e-07	2.75311e-06	TRUE
MPSY1864	4.63937e-08	3.463e-07	TRUE	0.0660783	0.108143	FALSE
MPSY1865	0.00119837	0.00451563	FALSE	0.132962	0.196002	FALSE
MPSY1866	0.459902	0.608123	FALSE	0.00161725	0.00396906	FALSE
MPSY1867	0.0286121	0.0716462	FALSE	0.00844451	0.017766	FALSE
MPSY1868	0.0719456	0.151238	FALSE	0.00129248	0.00326025	FALSE
MPSY1869	0.985385	0.993001	FALSE	0.0300218	0.0544215	FALSE
MPSY187	0.0371464	0.0889179	FALSE	6.64516e-44	1.56069e-42	TRUE
MPSY1870	0.000125552	0.000578191	TRUE	0.0447515	0.076823	FALSE
MPSY1871	0.176721	0.302457	FALSE	0.0110257	0.0225603	FALSE
MPSY1872	1.32539e-35	3.26726e-34	TRUE	3.52026e-101	2.33168e-99	TRUE
MPSY1873	0.729274	0.825995	FALSE	0.0127025	0.0254699	FALSE
MPSY1874	5.75764e-05	0.000283152	TRUE	1.03615e-06	4.29847e-06	TRUE
MPSY1875	2.30338e-123	1.73255e-121	TRUE	1.81353e-121	1.57217e-119	TRUE
MPSY1876	4.29468e-08	3.22623e-07	TRUE	4.79182e-39	1.03472e-37	TRUE
MPSY1877	0.484593	0.630681	FALSE	0.000233568	0.000673292	TRUE
MPSY1878	0.584599	0.715593	FALSE	0.102661	0.157478	FALSE
MPSY1879	0.150482	0.267539	FALSE	6.00467e-06	2.24604e-05	TRUE
MPSY188	8.36915e-40	2.25238e-38	TRUE	8.05578e-06	2.95145e-05	TRUE
MPSY1880	8.69366e-07	5.51413e-06	TRUE	1.57512e-06	6.3773e-06	TRUE
MPSY1881	NA	NA	FALSE	NA	NA	FALSE
MPSY1882	1.01061e-24	1.88231e-23	TRUE	8.93626e-05	0.000279021	TRUE
MPSY1883	5.57383e-265	9.61813e-263	TRUE	1.31109e-200	2.76032e-198	TRUE
MPSY1884	5.94372e-08	4.36443e-07	TRUE	0.459359	0.54894	FALSE
MPSY1885	0.032327	0.0795232	FALSE	7.06107e-08	3.33534e-07	TRUE
MPSY1886	0.177558	0.303535	FALSE	1.41129e-07	6.43927e-07	TRUE
MPSY1887	0.519304	0.66205	FALSE	0.0196792	0.0372659	FALSE
MPSY1888	0.104049	0.201005	FALSE	7.42202e-05	0.00023523	TRUE
MPSY1889	0.603403	0.72978	FALSE	0.348485	0.436532	FALSE
MPSY189	3.5938e-06	2.10428e-05	TRUE	1.39451e-08	7.12979e-08	TRUE
MPSY1890	0.0106871	0.0313035	FALSE	0.345805	0.433819	FALSE
MPSY1891	0.681306	0.791059	FALSE	9.20778e-06	3.35475e-05	TRUE
MPSY1892	0.168203	0.291967	FALSE	7.5576e-20	8.12993e-19	TRUE
MPSY1893	0.0286215	0.0716392	FALSE	0.0030968	0.00719292	FALSE
MPSY1894	0.0210875	0.0554552	FALSE	0.128766	0.190867	FALSE
MPSY1895	1.00967e-11	1.06926e-10	TRUE	9.49326e-20	1.01566e-18	TRUE
MPSY1896	0.0740767	0.154775	FALSE	3.98824e-10	2.37003e-09	TRUE
MPSY1897	0.133815	0.243667	FALSE	0.620285	0.69969	FALSE
MPSY1898	0.0605578	0.131736	FALSE	8.65409e-13	6.24429e-12	TRUE
MPSY1899	0.00157071	0.00574523	FALSE	9.9477e-13	7.14272e-12	TRUE
MPSY19	4.91439e-08	3.64971e-07	TRUE	0.0156212	0.0306753	FALSE
MPSY190	0.450448	0.599677	FALSE	5.11634e-05	0.000164994	TRUE
MPSY1900	3.58571e-07	2.37174e-06	TRUE	1.14794e-10	7.11579e-10	TRUE
MPSY1901	0.76921	0.852788	FALSE	7.99325e-11	5.04499e-10	TRUE
MPSY1902	0.027458	0.0691103	FALSE	0.119402	0.178876	FALSE
MPSY1903	0.0151738	0.0421118	FALSE	4.50844e-12	3.07964e-11	TRUE
MPSY1904	0.0279782	0.0702388	FALSE	3.40616e-26	4.69144e-25	TRUE
MPSY1905	5.05275e-05	0.000252079	TRUE	0.00602279	0.0131303	FALSE
MPSY1906	5.61935e-05	0.000277281	TRUE	3.60832e-17	3.39793e-16	TRUE
MPSY1907	2.43369e-05	0.000128635	TRUE	2.47334e-08	1.2273e-07	TRUE
MPSY1908	0.654098	0.769519	FALSE	1.31396e-07	6.03726e-07	TRUE
MPSY1909	0.000909081	0.00352517	TRUE	1.53677e-11	1.01447e-10	TRUE
MPSY191	0.865874	0.920305	FALSE	2.82711e-06	1.10663e-05	TRUE
MPSY1910	0.0419793	0.0983205	FALSE	0.779618	0.836369	FALSE
MPSY1911	0.889873	0.9333	FALSE	0.00134108	0.00336698	FALSE
MPSY1912	0.0578517	0.126884	FALSE	0.355191	0.443707	FALSE
MPSY1913	0.59951	0.726721	FALSE	0.356221	0.444428	FALSE
MPSY1914	1.4905e-09	1.31698e-08	TRUE	6.08266e-08	2.90108e-07	TRUE
MPSY1915	0.410163	0.561462	FALSE	0.0379161	0.0665225	FALSE
MPSY1916	0.834463	0.89897	FALSE	2.91543e-06	1.13742e-05	TRUE
MPSY1917	0.0124802	0.0357702	FALSE	3.10519e-54	9.53391e-53	TRUE
MPSY1918	0.0480817	0.109424	FALSE	0.000569918	0.00153972	TRUE
MPSY1919	0.01919	0.0512929	FALSE	3.9309e-06	1.5057e-05	TRUE
MPSY192	0.328437	0.478268	FALSE	0.115529	0.17409	FALSE
MPSY1920	0.0376325	0.0897886	FALSE	1.92452e-44	4.6118e-43	TRUE
MPSY1921	1.18264e-126	9.25142e-125	TRUE	2.52368e-27	3.68245e-26	TRUE
MPSY1922	1.88268e-05	0.000100966	TRUE	0.000853364	0.00223086	TRUE
MPSY1923	0.419315	0.569868	FALSE	2.78833e-05	9.4739e-05	TRUE
MPSY1924	0.768656	0.852496	FALSE	0.0888979	0.139561	FALSE
MPSY1925	0.023235	0.060265	FALSE	0.569639	0.655224	FALSE
MPSY1926	0.650813	0.767656	FALSE	0.745669	0.809376	FALSE
MPSY1927	0.179286	0.305866	FALSE	0.786834	0.842424	FALSE
MPSY1928	0.165543	0.288202	FALSE	0.000506789	0.00138183	TRUE
MPSY1929	4.0803e-05	0.000207985	TRUE	0.000629413	0.00168961	TRUE
MPSY193	0.404525	0.556341	FALSE	8.3869e-13	6.05892e-12	TRUE
MPSY1930	2.67513e-19	4.18533e-18	TRUE	1.38075e-07	6.31462e-07	TRUE
MPSY1931	3.6679e-08	2.78031e-07	TRUE	2.4644e-11	1.60882e-10	TRUE
MPSY1932	3.52462e-09	3.02324e-08	TRUE	0.000114405	0.000352544	TRUE
MPSY1933	0.236552	0.375196	FALSE	0.0606541	0.100324	FALSE
MPSY1934	0.0436253	0.101326	FALSE	0.599893	0.682434	FALSE
MPSY1935	0.570734	0.70465	FALSE	0.0246597	0.0457278	FALSE
MPSY1936	0.156956	0.276617	FALSE	0.00216371	0.00517238	FALSE
MPSY1937	0.0261437	0.0664579	FALSE	0.0368784	0.0649726	FALSE
MPSY1938	0.201968	0.332849	FALSE	0.00157165	0.00387003	FALSE
MPSY1939	3.62927e-07	2.39785e-06	TRUE	0.00561971	0.0123199	FALSE
MPSY194	0.822641	0.890486	FALSE	2.85444e-06	1.11659e-05	TRUE
MPSY1940	2.25457e-12	2.47707e-11	TRUE	1.06862e-24	1.39989e-23	TRUE
MPSY1941	0.196264	0.32694	FALSE	0.702428	0.771245	FALSE
MPSY1942	0.798333	0.874499	FALSE	1.13708e-17	1.1043e-16	TRUE
MPSY1943	6.44173e-08	4.68904e-07	TRUE	0.00278377	0.00653538	FALSE
MPSY1944	0.0096628	0.0287337	FALSE	0.0480927	0.0818673	FALSE
MPSY1945	2.9427e-111	2.00754e-109	TRUE	2.12566e-08	1.06464e-07	TRUE
MPSY1946	0.733519	0.828244	FALSE	0.729588	0.795142	FALSE
MPSY1947	1.86011e-07	1.2824e-06	TRUE	7.26256e-05	0.000230548	TRUE
MPSY1948	2.35372e-05	0.000124745	TRUE	0.391618	0.480856	FALSE
MPSY1949	0.168459	0.292238	FALSE	0.258544	0.343037	FALSE
MPSY195	0.64713	0.765466	FALSE	2.95625e-05	0.000100041	TRUE
MPSY1950	0.251656	0.393619	FALSE	0.00121628	0.00308254	FALSE
MPSY1951	7.07875e-08	5.12097e-07	TRUE	0.0413302	0.0718282	FALSE
MPSY1952	4.16827e-24	7.69032e-23	TRUE	3.15076e-07	1.38713e-06	TRUE
MPSY1953	0.192725	0.322785	FALSE	0.00111273	0.00284455	FALSE
MPSY1954	0.500866	0.644567	FALSE	0.000925111	0.00240668	TRUE
MPSY1955	0.761859	0.848325	FALSE	0.0978064	0.15145	FALSE
MPSY1956	0.00230674	0.00811855	FALSE	0.000503132	0.00137313	TRUE
MPSY1957	0.00151859	0.00558595	FALSE	0.0477915	0.0814721	FALSE
MPSY1958	0.668402	0.781023	FALSE	0.489463	0.578697	FALSE
MPSY1959	0.868776	0.922053	FALSE	0.155958	0.224019	FALSE
MPSY196	0.339975	0.489481	FALSE	0.000186687	0.000548341	TRUE
MPSY1960	0.554878	0.692653	FALSE	0.73068	0.796037	FALSE
MPSY1961	0.00233263	0.00818514	FALSE	3.03867e-19	3.17606e-18	TRUE
MPSY1962	8.29837e-09	6.78085e-08	TRUE	0.33725	0.424896	FALSE
MPSY1963	5.05213e-07	3.27162e-06	TRUE	0.0179034	0.0344116	FALSE
MPSY1964	0.275644	0.421366	FALSE	0.0491795	0.0835244	FALSE
MPSY1965	0.0344527	0.0836647	FALSE	0.0157819	0.0309496	FALSE
MPSY1966	4.03814e-25	7.61793e-24	TRUE	2.25039e-14	1.79756e-13	TRUE
MPSY1967	0.274222	0.41974	FALSE	3.68297e-42	8.35042e-41	TRUE
MPSY1968	0.894043	0.935834	FALSE	0.0305415	0.0551938	FALSE
MPSY1969	1.81531e-12	2.01713e-11	TRUE	0.067969	0.110684	FALSE
MPSY197	0.180093	0.306885	FALSE	0.665243	0.739368	FALSE
MPSY1970	0.317885	0.46731	FALSE	0.485504	0.574477	FALSE
MPSY1971	0.0392915	0.0928779	FALSE	2.42449e-09	1.332e-08	TRUE
MPSY1972	4.50393e-08	3.36618e-07	TRUE	0.0194974	0.0370049	FALSE
MPSY1973	0.937845	0.962957	FALSE	0.137219	0.20107	FALSE
MPSY1974	0.571359	0.704681	FALSE	0.226971	0.30709	FALSE
MPSY1975	0.0292717	0.0730797	FALSE	0.810879	0.862217	FALSE
MPSY1976	0.331112	0.480732	FALSE	0.179974	0.252726	FALSE
MPSY1977	0.433511	0.582149	FALSE	0.0207977	0.0392077	FALSE
MPSY1978	0.130226	0.23891	FALSE	0.00182535	0.00443912	FALSE
MPSY1979	0.0189278	0.0507537	FALSE	0.0102068	0.0209722	FALSE
MPSY198	5.81026e-12	6.23196e-11	TRUE	1.95095e-05	6.78916e-05	TRUE
MPSY1980	0.90242	0.942082	FALSE	0.091612	0.142985	FALSE
MPSY1981	0.287412	0.43326	FALSE	0.101943	0.156662	FALSE
MPSY1982	0.0134887	0.0381758	FALSE	0.163545	0.233608	FALSE
MPSY1983	0.539772	0.679142	FALSE	0.00154691	0.0038123	FALSE
MPSY1984	0.148951	0.265219	FALSE	0.930142	0.951116	FALSE
MPSY1985	8.69903e-12	9.22915e-11	TRUE	0.335408	0.423028	FALSE
MPSY1986	0.10149	0.196776	FALSE	0.763286	0.822892	FALSE
MPSY1987	0.00334076	0.0113231	FALSE	2.31231e-19	2.42545e-18	TRUE
MPSY1988	0.000104298	0.000487582	TRUE	0.00157867	0.0038857	FALSE
MPSY1989	0.829904	0.896363	FALSE	1.84458e-05	6.44564e-05	TRUE
MPSY199	4.00115e-08	3.01732e-07	TRUE	0.00870028	0.0182455	FALSE
MPSY1990	0.429462	0.578565	FALSE	0.270348	0.356214	FALSE
MPSY1991	0.0245557	0.0631602	FALSE	0.970837	0.97931	FALSE
MPSY1992	0.00509778	0.0164334	FALSE	0.103617	0.158738	FALSE
MPSY1993	0.0758894	0.157664	FALSE	3.94293e-05	0.000130289	TRUE
MPSY1994	7.82092e-05	0.00037828	TRUE	0.0100452	0.0206834	FALSE
MPSY1995	4.62238e-14	5.60321e-13	TRUE	8.9395e-09	4.63486e-08	TRUE
MPSY1996	NA	NA	FALSE	NA	NA	FALSE
MPSY1997	0.0296666	0.0738768	FALSE	0.0346831	0.0617136	FALSE
MPSY1998	0.249236	0.39119	FALSE	0.00162962	0.00399443	FALSE
MPSY1999	0.35782	0.509423	FALSE	0.00264378	0.00622904	FALSE
MPSY2	3.3601e-178	3.65069e-176	TRUE	4.2601e-05	0.000139364	TRUE
MPSY20	0.592545	0.721258	FALSE	0.215214	0.29395	FALSE
MPSY200	0.418047	0.568935	FALSE	0.34051	0.428454	FALSE
MPSY2000	0.74008	0.832928	FALSE	0.656914	0.73232	FALSE
MPSY2001	0.000145381	0.000661203	TRUE	0.0138958	0.027581	FALSE
MPSY2002	0.207342	0.339513	FALSE	0.0198732	0.0375729	FALSE
MPSY2003	0.0563922	0.124334	FALSE	0.000229285	0.000662567	TRUE
MPSY2004	0.386411	0.539266	FALSE	0.167568	0.238315	FALSE
MPSY2005	0.833605	0.898211	FALSE	9.13394e-11	5.72815e-10	TRUE
MPSY2006	0.987498	0.993936	FALSE	0.701797	0.77127	FALSE
MPSY2007	0.842019	0.904785	FALSE	0.894754	0.925202	FALSE
MPSY2008	0.294697	0.441631	FALSE	0.927711	0.949784	FALSE
MPSY2009	0.000100398	0.000471982	TRUE	0.0424113	0.0734042	FALSE
MPSY201	9.54484e-07	6.01499e-06	TRUE	0.09939	0.153418	FALSE
MPSY2010	0.00168121	0.00609242	FALSE	2.68064e-07	1.18904e-06	TRUE
MPSY2011	1.04959e-07	7.41919e-07	TRUE	2.54392e-07	1.13181e-06	TRUE
MPSY2012	0.912692	0.948417	FALSE	7.73656e-07	3.25997e-06	TRUE
MPSY2013	6.26202e-50	2.05247e-48	TRUE	1.86499e-08	9.41276e-08	TRUE
MPSY2014	4.81989e-21	7.96572e-20	TRUE	0.00811762	0.0171764	FALSE
MPSY2015	1.03139e-31	2.30961e-30	TRUE	4.66806e-05	0.000151867	TRUE
MPSY2016	1.67397e-09	1.47244e-08	TRUE	3.60532e-11	2.32277e-10	TRUE
MPSY2017	0.0246624	0.0633513	FALSE	4.61473e-07	1.99588e-06	TRUE
MPSY2018	0.00252639	0.00881231	FALSE	3.65499e-07	1.59957e-06	TRUE
MPSY2019	0.00958803	0.0285258	FALSE	1.29391e-05	4.61719e-05	TRUE
MPSY202	0.134044	0.243932	FALSE	0.000190012	0.000557274	TRUE
MPSY2020	0.106759	0.204826	FALSE	0.0657477	0.107692	FALSE
MPSY2021	0.871292	0.923053	FALSE	0.672306	0.745953	FALSE
MPSY2022	0.0852684	0.172151	FALSE	0.0113367	0.0231325	FALSE
MPSY2023	1.64433e-44	4.84789e-43	TRUE	2.36712e-99	1.53343e-97	TRUE
MPSY2024	0.110532	0.210344	FALSE	0.11344	0.171557	FALSE
MPSY2025	0.282952	0.429294	FALSE	0.0402122	0.0701126	FALSE
MPSY2026	0.565531	0.700437	FALSE	0.0006041	0.00162388	TRUE
MPSY2027	0.0936841	0.184817	FALSE	0.553489	0.638892	FALSE
MPSY2028	0.678907	0.789367	FALSE	0.313824	0.401213	FALSE
MPSY2029	1.03922e-09	9.3086e-09	TRUE	9.8503e-05	0.000305297	TRUE
MPSY203	NA	NA	FALSE	0.549649	0.635828	FALSE
MPSY2030	0.427462	0.577064	FALSE	9.11805e-81	4.36999e-79	TRUE
MPSY2031	1.12662e-06	7.02429e-06	TRUE	3.24581e-65	1.2034e-63	TRUE
MPSY2032	0.699312	0.804483	FALSE	1.79419e-06	7.18528e-06	TRUE
MPSY2033	0.608711	0.734082	FALSE	0.000143484	0.000434879	TRUE
MPSY2034	0.465302	0.612366	FALSE	0.000132022	0.000401792	TRUE
MPSY2035	0.763124	0.848928	FALSE	0.00836217	0.0176179	FALSE
MPSY2036	NA	NA	FALSE	NA	NA	FALSE
MPSY2037	0.808587	0.880798	FALSE	0.00357643	0.00817174	FALSE
MPSY2038	0.175769	0.301355	FALSE	0.188508	0.262647	FALSE
MPSY2039	0.0318035	0.0784657	FALSE	0.0549333	0.0919454	FALSE
MPSY204	1.25034e-08	1.00905e-07	TRUE	0.0176356	0.0339744	FALSE
MPSY2040	0.00017127	0.00076764	TRUE	1.81221e-26	2.52552e-25	TRUE
MPSY2041	0.890021	0.933123	FALSE	0.0700003	0.113804	FALSE
MPSY2042	0.237775	0.376729	FALSE	0.00467348	0.0104238	FALSE
MPSY2043	0.669993	0.782414	FALSE	0.112672	0.170615	FALSE
MPSY2044	0.366829	0.5191	FALSE	0.581087	0.666053	FALSE
MPSY2045	0.99663	0.998673	FALSE	0.140779	0.205419	FALSE
MPSY2046	0.0431614	0.100487	FALSE	0.864837	0.902658	FALSE
MPSY2047	0.0146687	0.0409816	FALSE	0.184916	0.258435	FALSE
MPSY2048	0.492722	0.637583	FALSE	0.120705	0.180461	FALSE
MPSY2049	0.918529	0.952458	FALSE	0.455959	0.546094	FALSE
MPSY205	0.0414673	0.0973934	FALSE	0.68046	0.752591	FALSE
MPSY2050	8.03242e-118	5.81805e-116	TRUE	2.2477e-86	1.18305e-84	TRUE
MPSY2051	1.47067e-12	1.64038e-11	TRUE	1.19414e-16	1.0897e-15	TRUE
MPSY2052	0.000379755	0.00159601	TRUE	7.15361e-08	3.37635e-07	TRUE
MPSY2053	0.287373	0.433312	FALSE	0.000175604	0.000518889	TRUE
MPSY2054	0.0350441	0.084925	FALSE	0.00293487	0.00685734	FALSE
MPSY2055	0.00019432	0.000862385	TRUE	0.999416	0.999416	FALSE
MPSY2056	2.07867e-12	2.29239e-11	TRUE	0.00111957	0.00285955	FALSE
MPSY2057	0.0265097	0.0671846	FALSE	3.87021e-05	0.000128174	TRUE
MPSY2058	0.128288	0.236315	FALSE	0.742606	0.806645	FALSE
MPSY2059	0.062269	0.134809	FALSE	0.0481856	0.0820018	FALSE
MPSY206	0.969427	0.982998	FALSE	0.0316262	0.0569272	FALSE
MPSY2060	0.541597	0.680855	FALSE	0.000565006	0.00152855	TRUE
MPSY2061	0.00913256	0.0273371	FALSE	0.655607	0.731278	FALSE
MPSY2062	0.0190133	0.0509364	FALSE	0.90576	0.933144	FALSE
MPSY2063	0.182458	0.310105	FALSE	0.154887	0.222642	FALSE
MPSY2064	0.00137512	0.00509978	FALSE	2.13125e-06	8.46613e-06	TRUE
MPSY2065	0.0325052	0.0798609	FALSE	3.4421e-16	3.07908e-15	TRUE
MPSY2066	0.0995992	0.193942	FALSE	3.84036e-19	3.98572e-18	TRUE
MPSY2067	0.563984	0.699259	FALSE	5.79461e-10	3.38545e-09	TRUE
MPSY2068	2.15366e-05	0.00011466	TRUE	2.98809e-08	1.47651e-07	TRUE
MPSY2069	0.00936093	0.0279494	FALSE	0.450965	0.541323	FALSE
MPSY207	0.968132	0.982195	FALSE	0.228936	0.309466	FALSE
MPSY2070	0.847762	0.907963	FALSE	0.415863	0.504738	FALSE
MPSY2071	0.999041	0.999722	FALSE	0.261084	0.345863	FALSE
MPSY2072	0.00494812	0.0160479	FALSE	1.59727e-13	1.19491e-12	TRUE
MPSY2073	0.333338	0.48253	FALSE	0.347902	0.435987	FALSE
MPSY2074	1.20684e-10	1.19001e-09	TRUE	2.82253e-38	5.98518e-37	TRUE
MPSY2075	0.046225	0.106021	FALSE	0.00366398	0.00835235	FALSE
MPSY2076	0.0167839	0.0458433	FALSE	0.217463	0.296335	FALSE
MPSY2077	0.386352	0.539312	FALSE	0.118976	0.178465	FALSE
MPSY2078	0.324977	0.475235	FALSE	0.00301774	0.00702036	FALSE
MPSY2079	0.781464	0.863274	FALSE	0.148032	0.214463	FALSE
MPSY208	0.831773	0.897556	FALSE	2.41201e-06	9.52365e-06	TRUE
MPSY2080	0.207966	0.340345	FALSE	0.369144	0.458031	FALSE
MPSY2081	0.597635	0.725646	FALSE	0.462555	0.551976	FALSE
MPSY2082	0.00132969	0.00496896	FALSE	0.0147077	0.0290654	FALSE
MPSY2083	0.193466	0.32375	FALSE	0.0772308	0.124053	FALSE
MPSY2084	0.511254	0.654347	FALSE	0.720371	0.786696	FALSE
MPSY2085	0.418183	0.568857	FALSE	0.00450877	0.0100717	FALSE
MPSY2086	0	0	TRUE	0	0	TRUE
MPSY2087	8.55542e-06	4.79414e-05	TRUE	0.0389946	0.0682116	FALSE
MPSY2088	5.6303e-06	3.23219e-05	TRUE	0.027113	0.0496216	FALSE
MPSY2089	2.90282e-09	2.51192e-08	TRUE	0.512518	0.600654	FALSE
MPSY209	0.831252	0.897324	FALSE	0.00941906	0.0196133	FALSE
MPSY2090	0.000383605	0.00160988	TRUE	3.27031e-05	0.000109912	TRUE
MPSY2091	0.147263	0.263171	FALSE	0.659948	0.734869	FALSE
MPSY2092	0.0310077	0.0768252	FALSE	1.60667e-09	9.04616e-09	TRUE
MPSY2093	0.170435	0.294708	FALSE	0.00139831	0.00348985	FALSE
MPSY2094	0.0332165	0.0812344	FALSE	0.342136	0.430132	FALSE
MPSY2095	1.1566e-06	7.20355e-06	TRUE	7.20118e-07	3.05183e-06	TRUE
MPSY2096	0.928381	0.958271	FALSE	0.0349503	0.0620952	FALSE
MPSY2097	0.00110221	0.00419095	FALSE	0.871858	0.907255	FALSE
MPSY2098	0.911783	0.948144	FALSE	0.976546	0.983218	FALSE
MPSY2099	3.04853e-22	5.26051e-21	TRUE	0.927849	0.949596	FALSE
MPSY21	0.408917	0.56041	FALSE	6.05174e-06	2.25791e-05	TRUE
MPSY210	0.583738	0.715138	FALSE	8.05057e-30	1.30022e-28	TRUE
MPSY2100	0.494681	0.639131	FALSE	0.179062	0.251746	FALSE
MPSY2101	0.347404	0.497127	FALSE	0.851176	0.892508	FALSE
MPSY2102	3.25676e-09	2.80167e-08	TRUE	0.17206	0.243294	FALSE
MPSY2103	0.892995	0.935071	FALSE	3.68838e-08	1.80141e-07	TRUE
MPSY2104	0.732783	0.827891	FALSE	2.62159e-05	8.92796e-05	TRUE
MPSY2105	0.287184	0.433361	FALSE	0.310356	0.3979	FALSE
MPSY2106	NA	NA	FALSE	NA	NA	FALSE
MPSY2107	0.710391	0.812607	FALSE	0.239126	0.321397	FALSE
MPSY2108	2.19053e-13	2.56013e-12	TRUE	0.000750592	0.00198419	TRUE
MPSY2109	0.198694	0.329118	FALSE	0.51608	0.603869	FALSE
MPSY211	0.0766562	0.158751	FALSE	0.361038	0.449772	FALSE
MPSY2110	0.776133	0.85884	FALSE	0.0351247	0.06233	FALSE
MPSY2111	2.90198e-07	1.93917e-06	TRUE	5.37775e-16	4.72457e-15	TRUE
MPSY2112	0.314028	0.463032	FALSE	2.38436e-16	2.14921e-15	TRUE
MPSY2113	0.933791	0.960475	FALSE	1.50585e-05	5.31555e-05	TRUE
MPSY2114	0.0167226	0.0457182	FALSE	0.150454	0.217704	FALSE
MPSY2115	0.0965454	0.189063	FALSE	0.876233	0.910362	FALSE
MPSY2116	1.09817e-05	6.08975e-05	TRUE	0.373128	0.461614	FALSE
MPSY2117	0.682813	0.792339	FALSE	0.000935236	0.00243087	TRUE
MPSY2118	2.23147e-106	1.47102e-104	TRUE	2.57437e-107	1.921e-105	TRUE
MPSY2119	0.0536846	0.119351	FALSE	0.1172	0.176114	FALSE
MPSY212	0.754036	0.843296	FALSE	4.31058e-05	0.000140937	TRUE
MPSY2120	0.0212991	0.0559614	FALSE	0.00138634	0.00346143	FALSE
MPSY2121	NA	NA	FALSE	NA	NA	FALSE
MPSY2122	0.845636	0.906347	FALSE	0.0445507	0.0765675	FALSE
MPSY2123	0.00345608	0.0116735	FALSE	0.0312788	0.0563706	FALSE
MPSY2124	3.07227e-60	1.20167e-58	TRUE	8.72697e-53	2.63823e-51	TRUE
MPSY2125	1.20703e-19	1.89856e-18	TRUE	1.99121e-15	1.69627e-14	TRUE
MPSY2126	0.00431702	0.0142052	FALSE	0.000497569	0.00135984	TRUE
MPSY2127	2.99365e-09	2.5829e-08	TRUE	5.82808e-05	0.00018672	TRUE
MPSY2128	0.17918	0.305862	FALSE	0.234978	0.316689	FALSE
MPSY2129	0.984839	0.992792	FALSE	0.00477302	0.0106257	FALSE
MPSY213	0.136276	0.24715	FALSE	9.19414e-08	4.28793e-07	TRUE
MPSY2130	0.477164	0.623501	FALSE	1.11326e-05	4.00652e-05	TRUE
MPSY2131	0.176703	0.302514	FALSE	8.07982e-20	8.67587e-19	TRUE
MPSY2132	0.115117	0.21682	FALSE	0.0859345	0.135704	FALSE
MPSY2133	0.986177	0.993117	FALSE	2.18638e-05	7.53284e-05	TRUE
MPSY2134	0.000630147	0.00254795	TRUE	0.192528	0.267173	FALSE
MPSY2135	0.924223	0.95566	FALSE	0.153598	0.221222	FALSE
MPSY2136	1.83081e-11	1.91468e-10	TRUE	2.09329e-07	9.41261e-07	TRUE
MPSY2137	5.13825e-14	6.2157e-13	TRUE	0.406123	0.494955	FALSE
MPSY2138	0.139999	0.252808	FALSE	0.732171	0.797367	FALSE
MPSY2139	0.0813169	0.16629	FALSE	0.000980709	0.00254011	TRUE
MPSY214	0.00115002	0.00435021	FALSE	4.18736e-47	1.09709e-45	TRUE
MPSY2140	0.0425592	0.0994403	FALSE	3.65563e-10	2.17896e-09	TRUE
MPSY2141	0.0136838	0.0385977	FALSE	3.47589e-09	1.87641e-08	TRUE
MPSY2142	0.148932	0.265266	FALSE	0.421268	0.510668	FALSE
MPSY2143	0.619917	0.742256	FALSE	8.37338e-11	5.26799e-10	TRUE
MPSY2144	0.0687075	0.145842	FALSE	0.977822	0.983662	FALSE
MPSY2145	0.786614	0.865865	FALSE	0.0127703	0.0255797	FALSE
MPSY2146	0.0912517	0.181114	FALSE	0.118858	0.178333	FALSE
MPSY2147	0.0271381	0.0685403	FALSE	0.0216631	0.0407349	FALSE
MPSY2148	0.809462	0.881261	FALSE	0.50409	0.592309	FALSE
MPSY2149	0.0018236	0.00655579	FALSE	2.64572e-13	1.96182e-12	TRUE
MPSY215	0.366225	0.518495	FALSE	2.87913e-48	7.78553e-47	TRUE
MPSY2150	2.30927e-37	5.89064e-36	TRUE	0.711995	0.779282	FALSE
MPSY2151	0.817025	0.887026	FALSE	0.973898	0.981725	FALSE
MPSY2152	0.855894	0.913338	FALSE	0.314421	0.401627	FALSE
MPSY2153	0.521168	0.66385	FALSE	0.204082	0.28109	FALSE
MPSY2154	0.452073	0.601023	FALSE	0.0903444	0.14138	FALSE
MPSY2155	0.0937774	0.184876	FALSE	0.251676	0.335511	FALSE
MPSY2156	3.62996e-124	2.76584e-122	TRUE	1.14964e-44	2.80047e-43	TRUE
MPSY2157	7.09121e-05	0.000345262	TRUE	6.83965e-75	2.87998e-73	TRUE
MPSY2158	0.000608348	0.00246661	TRUE	0.89427	0.924863	FALSE
MPSY2159	0.464121	0.611497	FALSE	0.00322515	0.00745579	FALSE
MPSY216	0.00887724	0.0267228	FALSE	0.397365	0.486292	FALSE
MPSY2160	0.0763263	0.158291	FALSE	0.00140612	0.00350786	FALSE
MPSY2161	1.64116e-07	1.14084e-06	TRUE	2.79145e-21	3.1829e-20	TRUE
MPSY2162	2.00121e-09	1.7524e-08	TRUE	0.897771	0.92702	FALSE
MPSY2163	7.37757e-08	5.32401e-07	TRUE	0.398337	0.487279	FALSE
MPSY2164	4.16957e-09	3.5351e-08	TRUE	7.36336e-46	1.86296e-44	TRUE
MPSY2165	0.625605	0.746477	FALSE	0.0595713	0.0987272	FALSE
MPSY2166	0.793239	0.870871	FALSE	2.76932e-12	1.92513e-11	TRUE
MPSY2167	0.77599	0.858844	FALSE	7.25044e-81	3.50339e-79	TRUE
MPSY2168	0.0202173	0.0535025	FALSE	0.134741	0.198178	FALSE
MPSY2169	0.197961	0.328275	FALSE	0.512199	0.60052	FALSE
MPSY217	0.000813247	0.00320223	TRUE	0.000160352	0.000478379	TRUE
MPSY2170	NA	NA	FALSE	5.16857e-12	3.51022e-11	TRUE
MPSY2171	0.538668	0.67819	FALSE	0.856221	0.895886	FALSE
MPSY2172	0.000462158	0.00191219	TRUE	0.02272	0.0425323	FALSE
MPSY2173	0.183468	0.31137	FALSE	0.00774257	0.0164655	FALSE
MPSY2174	5.6186e-06	3.22863e-05	TRUE	0.000277255	0.000790721	TRUE
MPSY2175	0.124878	0.231268	FALSE	0.000298007	0.000842972	TRUE
MPSY2176	0.211697	0.345007	FALSE	0.121926	0.182055	FALSE
MPSY2177	6.30362e-93	3.66172e-91	TRUE	0.76032	0.820595	FALSE
MPSY2178	0.871203	0.923126	FALSE	5.37031e-07	2.3024e-06	TRUE
MPSY2179	NA	NA	FALSE	NA	NA	FALSE
MPSY218	0.00549242	0.0175131	FALSE	0.00732873	0.0156873	FALSE
MPSY2180	0.230463	0.368126	FALSE	0.0279984	0.0510993	FALSE
MPSY2181	0.697577	0.802801	FALSE	0.0434687	0.075036	FALSE
MPSY2182	0.254377	0.396395	FALSE	0.195388	0.270632	FALSE
MPSY2183	0.373428	0.526153	FALSE	5.81882e-09	3.0709e-08	TRUE
MPSY2184	0.088759	0.177488	FALSE	0.862116	0.900775	FALSE
MPSY2185	0.52761	0.669295	FALSE	2.30354e-21	2.6419e-20	TRUE
MPSY2186	0.110814	0.210745	FALSE	0.0134498	0.0268404	FALSE
MPSY2187	0.542513	0.681569	FALSE	0.126041	0.187392	FALSE
MPSY2188	0.0801503	0.164363	FALSE	0.00289866	0.0067781	FALSE
MPSY2189	0.593932	0.722346	FALSE	0.00162767	0.00399132	FALSE
MPSY219	0.872279	0.923432	FALSE	2.79812e-28	4.25127e-27	TRUE
MPSY2190	0.0342252	0.0832156	FALSE	7.90586e-05	0.000249358	TRUE
MPSY2191	3.01307e-05	0.000156578	TRUE	5.36836e-08	2.57498e-07	TRUE
MPSY2192	2.32887e-07	1.57595e-06	TRUE	0.00523821	0.0115739	FALSE
MPSY2193	NA	NA	FALSE	NA	NA	FALSE
MPSY2194	0.021716	0.0568786	FALSE	0.0095403	0.0198098	FALSE
MPSY2195	0.212168	0.345487	FALSE	0.0369721	0.0651182	FALSE
MPSY2196	0.0435052	0.101087	FALSE	5.30608e-07	2.27652e-06	TRUE
MPSY2197	0.0122023	0.0350765	FALSE	1.09224e-18	1.10253e-17	TRUE
MPSY2198	0.0557916	0.123334	FALSE	0.00395418	0.00893784	FALSE
MPSY2199	0.430954	0.579644	FALSE	0.0830532	0.131825	FALSE
MPSY22	0.31621	0.465664	FALSE	0.569464	0.65515	FALSE
MPSY220	3.70386e-05	0.000190619	TRUE	1.64728e-05	5.79054e-05	TRUE
MPSY2200	0.0136782	0.0386004	FALSE	0.0018502	0.004494	FALSE
MPSY2201	0.00250059	0.00873272	FALSE	1.10411e-17	1.07404e-16	TRUE
MPSY2202	0.123985	0.229977	FALSE	0.572341	0.657691	FALSE
MPSY2203	0.00035526	0.001506	TRUE	0.00107916	0.00276713	FALSE
MPSY2204	0.00204582	0.00728767	FALSE	1.15293e-22	1.38988e-21	TRUE
MPSY2205	0.0187754	0.0504374	FALSE	0.0175123	0.0337701	FALSE
MPSY2206	0.0794476	0.163379	FALSE	0.000275135	0.000785434	TRUE
MPSY2207	0.565458	0.700495	FALSE	1.35822e-34	2.55806e-33	TRUE
MPSY2208	0.0256738	0.065576	FALSE	0.0424666	0.0734567	FALSE
MPSY2209	0.0672282	0.14348	FALSE	0.701969	0.771172	FALSE
MPSY221	0.159886	0.280769	FALSE	0.000295926	0.000837889	TRUE
MPSY2210	0.342609	0.492186	FALSE	0.000406206	0.00112527	TRUE
MPSY2211	0.932681	0.959838	FALSE	0.542488	0.629397	FALSE
MPSY2212	0.0944338	0.18592	FALSE	1.91816e-81	9.34508e-80	TRUE
MPSY2213	0.225012	0.361981	FALSE	0.324945	0.411946	FALSE
MPSY2214	5.64105e-51	1.90207e-49	TRUE	3.69331e-16	3.28387e-15	TRUE
MPSY2215	2.42475e-07	1.63518e-06	TRUE	0.00870743	0.018254	FALSE
MPSY2216	0.0272998	0.0688598	FALSE	0.101044	0.155604	FALSE
MPSY2217	5.07014e-09	4.22536e-08	TRUE	3.20186e-09	1.73165e-08	TRUE
MPSY2218	7.95948e-22	1.33806e-20	TRUE	8.82918e-08	4.12425e-07	TRUE
MPSY2219	0.0378021	0.0900832	FALSE	0.00797737	0.0169282	FALSE
MPSY222	0.000856476	0.00334773	TRUE	0.884261	0.917409	FALSE
MPSY2220	0.057771	0.126755	FALSE	0.000119295	0.000365701	TRUE
MPSY2221	3.02326e-43	8.56882e-42	TRUE	5.62084e-98	3.52499e-96	TRUE
MPSY2222	0.880858	0.928661	FALSE	4.12509e-33	7.48229e-32	TRUE
MPSY2223	5.24429e-05	0.000260748	TRUE	6.1536e-06	2.29446e-05	TRUE
MPSY2224	0.915727	0.950729	FALSE	0.440783	0.531482	FALSE
MPSY2225	0.33564	0.485503	FALSE	0.328345	0.41563	FALSE
MPSY2226	0.068435	0.145579	FALSE	0.0415927	0.0721781	FALSE
MPSY2227	0.409255	0.560611	FALSE	0.392908	0.481938	FALSE
MPSY2228	0.0707387	0.149128	FALSE	1.12972e-05	4.05584e-05	TRUE
MPSY2229	0.16981	0.294147	FALSE	0.0180161	0.0345945	FALSE
MPSY223	0.111086	0.211057	FALSE	0.156605	0.224729	FALSE
MPSY2230	0.58118	0.712598	FALSE	0.49146	0.580593	FALSE
MPSY2231	0.34321	0.492687	FALSE	0.00509716	0.0112877	FALSE
MPSY2232	0.0131484	0.0374112	FALSE	8.12261e-06	2.97224e-05	TRUE
MPSY2233	0.045096	0.104001	FALSE	0.140155	0.204761	FALSE
MPSY2234	0.287232	0.433322	FALSE	9.47503e-07	3.95576e-06	TRUE
MPSY2235	0.471814	0.618163	FALSE	5.31118e-06	1.99805e-05	TRUE
MPSY2236	2.09375e-17	2.97434e-16	TRUE	0.254107	0.338141	FALSE
MPSY2237	3.86648e-05	0.000198292	TRUE	0.552923	0.638613	FALSE
MPSY2238	0.39347	0.545871	FALSE	4.97919e-07	2.1425e-06	TRUE
MPSY2239	0.0675433	0.144048	FALSE	4.86039e-05	0.000157688	TRUE
MPSY224	0.624459	0.745564	FALSE	0.255196	0.339283	FALSE
MPSY2240	9.38384e-213	1.19685e-210	TRUE	3.11126e-99	1.99357e-97	TRUE
MPSY2241	0.0483743	0.109962	FALSE	0.00059372	0.00159816	TRUE
MPSY2242	2.57834e-32	5.90903e-31	TRUE	1.57385e-42	3.59606e-41	TRUE
MPSY2243	6.93071e-05	0.000338009	TRUE	9.03096e-46	2.27511e-44	TRUE
MPSY2244	0.0189066	0.0507433	FALSE	0.812295	0.8631	FALSE
MPSY2245	0.622053	0.743751	FALSE	0.0847949	0.134228	FALSE
MPSY2246	2.87917e-05	0.000150152	TRUE	6.35848e-27	9.05393e-26	TRUE
MPSY2247	0.96077	0.978108	FALSE	0.000346524	0.000971818	TRUE
MPSY2248	0.0106778	0.0312919	FALSE	0.00265034	0.006242	FALSE
MPSY2249	1.04332e-06	6.51883e-06	TRUE	1.11534e-12	7.989e-12	TRUE
MPSY225	1.68942e-47	5.32895e-46	TRUE	5.16195e-32	9.02959e-31	TRUE
MPSY2250	0.0777329	0.160584	FALSE	0.044612	0.0766504	FALSE
MPSY2251	0.604748	0.730804	FALSE	0.0223602	0.0419521	FALSE
MPSY2252	0.590953	0.720366	FALSE	0.0561919	0.0937327	FALSE
MPSY2253	0.186108	0.314939	FALSE	0.00105179	0.00270283	FALSE
MPSY2254	0.743291	0.834619	FALSE	0.0240377	0.0447292	FALSE
MPSY2255	0.119926	0.224079	FALSE	7.23746e-05	0.000229875	TRUE
MPSY2256	NA	NA	FALSE	NA	NA	FALSE
MPSY2257	1.34746e-08	1.08295e-07	TRUE	2.94431e-16	2.64584e-15	TRUE
MPSY2258	0.424652	0.574592	FALSE	1.18306e-05	4.23961e-05	TRUE
MPSY2259	0.127957	0.23578	FALSE	1.86673e-11	1.22407e-10	TRUE
MPSY226	NA	NA	FALSE	0.674527	0.747572	FALSE
MPSY2260	0.843211	0.904409	FALSE	5.04265e-07	2.16665e-06	TRUE
MPSY2261	0.000736453	0.0029413	TRUE	0.0302085	0.0547095	FALSE
MPSY2262	0.235605	0.3742	FALSE	0.161997	0.231677	FALSE
MPSY2263	2.68057e-34	6.36716e-33	TRUE	0	0	TRUE
MPSY2264	0.85605	0.913338	FALSE	0.136653	0.200291	FALSE
MPSY2265	0.963519	0.979716	FALSE	0.00147189	0.00364725	FALSE
MPSY2266	0.0346046	0.083964	FALSE	6.30925e-11	4.00356e-10	TRUE
MPSY2267	0.0461057	0.105789	FALSE	4.22814e-08	2.0447e-07	TRUE
MPSY2268	0.00763112	0.023404	FALSE	2.61348e-06	1.02778e-05	TRUE
MPSY2269	0.0877019	0.175913	FALSE	0.00168229	0.00411668	FALSE
MPSY227	0.513089	0.656409	FALSE	0.963834	0.974747	FALSE
MPSY2270	0.48639	0.632178	FALSE	0.000159918	0.000477326	TRUE
MPSY2271	0.141069	0.254348	FALSE	0.115096	0.173661	FALSE
MPSY2272	0.911995	0.948196	FALSE	0.827613	0.874804	FALSE
MPSY2273	0.0116565	0.0337056	FALSE	0.179396	0.252035	FALSE
MPSY2274	0.635785	0.75555	FALSE	0.000712243	0.00189385	TRUE
MPSY2275	0.232686	0.37097	FALSE	0.39563	0.484471	FALSE
MPSY2276	0.169425	0.293654	FALSE	0.00012669	0.000386561	TRUE
MPSY2277	3.10448e-08	2.36853e-07	TRUE	0.871004	0.906527	FALSE
MPSY2278	0.136158	0.247088	FALSE	1.50109e-16	1.36347e-15	TRUE
MPSY2279	0.586616	0.717314	FALSE	4.8622e-07	2.09676e-06	TRUE
MPSY228	0.000236657	0.00103772	TRUE	3.43628e-05	0.0001149	TRUE
MPSY2280	1.79709e-05	9.68184e-05	TRUE	0.000821904	0.00215818	TRUE
MPSY2281	2.64158e-05	0.0001385	TRUE	0.000213156	0.000618991	TRUE
MPSY2282	NA	NA	FALSE	0.0160127	0.0313291	FALSE
MPSY2283	0.539798	0.67903	FALSE	2.21833e-14	1.77436e-13	TRUE
MPSY2284	0.864465	0.919307	FALSE	1.00641e-13	7.6257e-13	TRUE
MPSY2285	0.00392654	0.0130374	FALSE	0.0525953	0.0883582	FALSE
MPSY2286	0.67181	0.783756	FALSE	0.192754	0.267424	FALSE
MPSY2287	7.8559e-26	1.52114e-24	TRUE	2.63034e-24	3.39297e-23	TRUE
MPSY2288	5.21658e-10	4.86577e-09	TRUE	8.66821e-22	1.00986e-20	TRUE
MPSY2289	0.0567925	0.125076	FALSE	1.42145e-05	5.04787e-05	TRUE
MPSY229	0.871689	0.923141	FALSE	0.83311	0.878095	FALSE
MPSY2290	0.0190699	0.051065	FALSE	3.65033e-08	1.7843e-07	TRUE
MPSY2291	0.000401982	0.00167621	TRUE	4.23331e-12	2.89506e-11	TRUE
MPSY2292	3.96058e-07	2.6021e-06	TRUE	6.97653e-21	7.84859e-20	TRUE
MPSY2293	0.621929	0.744058	FALSE	0.26237	0.347176	FALSE
MPSY2294	0.358789	0.510678	FALSE	1.42329e-12	1.017e-11	TRUE
MPSY2295	2.24272e-12	2.46868e-11	TRUE	3.11157e-10	1.86789e-09	TRUE
MPSY2296	1.52378e-08	1.21303e-07	TRUE	7.20484e-07	3.05119e-06	TRUE
MPSY2297	0.00184904	0.00663911	FALSE	0.00181199	0.00441028	FALSE
MPSY2298	0.227849	0.365243	FALSE	0.0279399	0.0510241	FALSE
MPSY2299	0.175363	0.301186	FALSE	1.63006e-06	6.56813e-06	TRUE
MPSY23	1.41934e-57	5.40733e-56	TRUE	1.72174e-120	1.44995e-118	TRUE
MPSY230	0.303678	0.451286	FALSE	0.00103128	0.00265823	FALSE
MPSY2300	0.858206	0.915472	FALSE	0.981481	0.985997	FALSE
MPSY2301	0.000268133	0.00116184	TRUE	0.0114245	0.0232714	FALSE
MPSY2302	4.23882e-28	8.66521e-27	TRUE	7.7479e-26	1.05727e-24	TRUE
MPSY2303	1.87491e-11	1.95731e-10	TRUE	0.0239653	0.0446086	FALSE
MPSY2304	8.89571e-45	2.6493e-43	TRUE	8.24862e-06	3.01461e-05	TRUE
MPSY2305	6.63322e-07	4.24396e-06	TRUE	3.29824e-08	1.62297e-07	TRUE
MPSY2306	0.533625	0.674156	FALSE	1.37825e-11	9.1187e-11	TRUE
MPSY2307	0.00156444	0.00572946	FALSE	0.0888002	0.139557	FALSE
MPSY2308	0.185068	0.313541	FALSE	0.00024065	0.000692691	TRUE
MPSY2309	0.0723408	0.151851	FALSE	0.576817	0.66193	FALSE
MPSY231	0.459901	0.60826	FALSE	3.70026e-05	0.000123168	TRUE
MPSY2310	9.04107e-05	0.000431954	TRUE	0.00148093	0.00366656	FALSE
MPSY2311	0.018363	0.0494655	FALSE	1.43961e-22	1.7249e-21	TRUE
MPSY2312	0.0131582	0.0374209	FALSE	7.13627e-14	5.50632e-13	TRUE
MPSY2313	0.889795	0.933386	FALSE	0.0161086	0.0314856	FALSE
MPSY2314	8.7321e-63	3.60783e-61	TRUE	3.97903e-07	1.7311e-06	TRUE
MPSY2315	0.83287	0.897914	FALSE	0.0902781	0.141352	FALSE
MPSY2316	0.104012	0.201	FALSE	1.08817e-05	3.92342e-05	TRUE
MPSY2317	1.38235e-10	1.36078e-09	TRUE	2.199e-10	1.33917e-09	TRUE
MPSY2318	4.80721e-08	3.57464e-07	TRUE	0.0113834	0.0232037	FALSE
MPSY2319	0.842295	0.904585	FALSE	0.000294653	0.000835489	TRUE
MPSY232	0.796938	0.873951	FALSE	9.08444e-12	6.09941e-11	TRUE
MPSY2320	0.8356	0.899865	FALSE	0.017321	0.033445	FALSE
MPSY2321	0.00423674	0.0139724	FALSE	0.00172084	0.00420403	FALSE
MPSY2322	6.13562e-23	1.09084e-21	TRUE	0.821105	0.869796	FALSE
MPSY2323	1.36084e-35	3.3406e-34	TRUE	2.5723e-212	7.2208e-210	TRUE
MPSY2324	3.8314e-07	2.52855e-06	TRUE	4.66373e-38	9.78388e-37	TRUE
MPSY2325	2.97834e-05	0.00015491	TRUE	1.76952e-09	9.89686e-09	TRUE
MPSY2326	0.0863976	0.173951	FALSE	0.129364	0.19156	FALSE
MPSY2327	1.22274e-14	1.54275e-13	TRUE	0.271762	0.357359	FALSE
MPSY2328	0.603577	0.729691	FALSE	0.181018	0.25377	FALSE
MPSY2329	3.31626e-165	3.29771e-163	TRUE	5.42043e-60	1.84702e-58	TRUE
MPSY233	0.884575	0.929739	FALSE	0.213322	0.291635	FALSE
MPSY2330	1.39316e-31	3.10786e-30	TRUE	0.400243	0.489102	FALSE
MPSY2331	8.21225e-139	6.78609e-137	TRUE	6.67035e-09	3.50461e-08	TRUE
MPSY2332	1.80068e-23	3.27077e-22	TRUE	4.10388e-36	8.03733e-35	TRUE
MPSY2333	0.633753	0.753441	FALSE	0.240541	0.323152	FALSE
MPSY2334	0.931635	0.959267	FALSE	0.419662	0.508929	FALSE
MPSY2335	0.806046	0.879664	FALSE	0.519508	0.607036	FALSE
MPSY2336	0.17561	0.301435	FALSE	0.192431	0.267102	FALSE
MPSY2337	0.327464	0.477206	FALSE	0.0323413	0.0581079	FALSE
MPSY2338	0.0464568	0.106428	FALSE	0.298293	0.384694	FALSE
MPSY2339	0.999512	0.999512	FALSE	0.00263054	0.0062053	FALSE
MPSY234	0	0	TRUE	4.0415e-140	4.49522e-138	TRUE
MPSY2340	0.0625987	0.135373	FALSE	1.96164e-05	6.81832e-05	TRUE
MPSY2341	0.00728166	0.0224378	FALSE	1.31104e-07	6.02853e-07	TRUE
MPSY2342	0.621969	0.743953	FALSE	0.0631971	0.104005	FALSE
MPSY2343	0.0588928	0.128831	FALSE	0.367605	0.456314	FALSE
MPSY2344	6.45735e-06	3.67105e-05	TRUE	0.0824038	0.130935	FALSE
MPSY2345	0.591542	0.720785	FALSE	0.835393	0.880029	FALSE
MPSY2346	0.426542	0.57622	FALSE	0.0912098	0.142583	FALSE
MPSY2347	0.578573	0.71059	FALSE	0.00504215	0.0111784	FALSE
MPSY2348	0.0415076	0.0974101	FALSE	0.697742	0.76753	FALSE
MPSY2349	1.95615e-119	1.43459e-117	TRUE	5.94063e-79	2.75748e-77	TRUE
MPSY235	2.44219e-177	2.60515e-175	TRUE	1.48516e-139	1.6213e-137	TRUE
MPSY2350	0.217939	0.353022	FALSE	0.576382	0.661559	FALSE
MPSY2351	0	0	TRUE	0	0	TRUE
MPSY2352	0.281358	0.427318	FALSE	0.50738	0.59558	FALSE
MPSY2353	0.193139	0.323387	FALSE	0.822313	0.870606	FALSE
MPSY2354	0.702303	0.806975	FALSE	0.605826	0.687062	FALSE
MPSY2355	0.0150195	0.0418024	FALSE	2.09469e-18	2.07533e-17	TRUE
MPSY2356	0.000391764	0.00163943	TRUE	4.14478e-26	5.69545e-25	TRUE
MPSY2357	NA	NA	FALSE	0.885974	0.918539	FALSE
MPSY2358	6.52187e-06	3.70414e-05	TRUE	0.0225219	0.0422151	FALSE
MPSY2359	0.796269	0.873544	FALSE	0.000166243	0.000494203	TRUE
MPSY236	0.558048	0.694836	FALSE	0.190845	0.265212	FALSE
MPSY2360	0.00155273	0.00570081	FALSE	7.73279e-06	2.84905e-05	TRUE
MPSY2361	0.262087	0.406145	FALSE	0.311868	0.399318	FALSE
MPSY2362	1.21091e-06	7.5179e-06	TRUE	2.49054e-05	8.51607e-05	TRUE
MPSY2363	0.00135149	0.005028	FALSE	7.94933e-06	2.91789e-05	TRUE
MPSY2364	8.2629e-05	0.00039769	TRUE	0.0207328	0.0390978	FALSE
MPSY2365	0.0500434	0.113055	FALSE	0.988168	0.989847	FALSE
MPSY2366	0.401289	0.553187	FALSE	0.215146	0.293924	FALSE
MPSY2367	0.00650697	0.0203716	FALSE	0.0960299	0.149012	FALSE
MPSY2368	0.454221	0.603331	FALSE	0.562444	0.64796	FALSE
MPSY2369	0.063338	0.136569	FALSE	0.324091	0.411218	FALSE
MPSY237	0.0826062	0.168516	FALSE	0.00320568	0.00741368	FALSE
MPSY2370	0.911278	0.948123	FALSE	0.763077	0.822816	FALSE
MPSY2371	0.427574	0.577082	FALSE	0.612344	0.692854	FALSE
MPSY2372	0.313887	0.463057	FALSE	0.055202	0.0923166	FALSE
MPSY2373	0.762473	0.848365	FALSE	0.0310817	0.0560326	FALSE
MPSY2374	0.258835	0.401743	FALSE	8.64762e-05	0.000270152	TRUE
MPSY2375	1.21923e-18	1.84362e-17	TRUE	0.0646919	0.10611	FALSE
MPSY2376	0.0022781	0.00802257	FALSE	0.374644	0.462906	FALSE
MPSY2377	0.914642	0.949939	FALSE	0.962135	0.973363	FALSE
MPSY2378	0.851967	0.910472	FALSE	0.0103318	0.0212215	FALSE
MPSY2379	0.013921	0.0391912	FALSE	0.0798237	0.127627	FALSE
MPSY238	0.650081	0.767409	FALSE	0.00146439	0.00363323	FALSE
MPSY2380	1.28325e-53	4.56291e-52	TRUE	1.27708e-122	1.14066e-120	TRUE
MPSY2381	0.00058333	0.00237008	TRUE	1.60733e-09	9.04121e-09	TRUE
MPSY2382	0.689257	0.797136	FALSE	0.00690367	0.0148638	FALSE
MPSY2383	8.53534e-10	7.73985e-09	TRUE	0.132323	0.195255	FALSE
MPSY2384	0.947985	0.970143	FALSE	0.0132977	0.0265728	FALSE
MPSY2385	0.53515	0.6755	FALSE	0.389268	0.478269	FALSE
MPSY2386	0.193472	0.323667	FALSE	0.0911401	0.142512	FALSE
MPSY2387	0.922664	0.955227	FALSE	0.230537	0.311415	FALSE
MPSY2388	0.000883354	0.00343676	TRUE	2.8964e-09	1.57512e-08	TRUE
MPSY2389	0.033433	0.0816618	FALSE	0.303983	0.391006	FALSE
MPSY239	NA	NA	FALSE	0.62185	0.700919	FALSE
MPSY2390	0.00197494	0.00705233	FALSE	0.0182916	0.0350095	FALSE
MPSY2391	0.471681	0.618127	FALSE	0.842826	0.886117	FALSE
MPSY2392	0.0878121	0.175954	FALSE	3.63757e-10	2.17039e-09	TRUE
MPSY2393	0.267665	0.412067	FALSE	0.0256745	0.0473713	FALSE
MPSY2394	0.149858	0.26659	FALSE	0.569802	0.655284	FALSE
MPSY2395	9.84313e-05	0.000464599	TRUE	0.000177371	0.000523324	TRUE
MPSY2396	2.37522e-07	1.60361e-06	TRUE	0.246681	0.330046	FALSE
MPSY2397	0.0145731	0.0407922	FALSE	1.06464e-05	3.84562e-05	TRUE
MPSY2398	0.930146	0.959249	FALSE	0.97378	0.981774	FALSE
MPSY2399	0.341419	0.490717	FALSE	0.000526872	0.00143195	TRUE
MPSY24	0.0286694	0.0716978	FALSE	0.000108415	0.000334611	TRUE
MPSY240	0.0327608	0.0803879	FALSE	8.60875e-15	7.08779e-14	TRUE
MPSY2400	0.978885	0.988659	FALSE	0.0416688	0.0722463	FALSE
MPSY2401	0.0520917	0.11665	FALSE	0.909206	0.935061	FALSE
MPSY2402	0.0489345	0.11102	FALSE	4.17915e-05	0.00013702	TRUE
MPSY2403	0.159689	0.280675	FALSE	0.0154348	0.0303598	FALSE
MPSY2404	0.851232	0.910847	FALSE	0.887476	0.919612	FALSE
MPSY2405	0.0426349	0.0995777	FALSE	0.0471862	0.0805802	FALSE
MPSY2406	0.00849369	0.0256869	FALSE	0.295043	0.38184	FALSE
MPSY2407	0.424016	0.574528	FALSE	0.168625	0.239413	FALSE
MPSY2408	0.340681	0.489896	FALSE	0.00125665	0.00317392	FALSE
MPSY2409	2.09662e-26	4.08668e-25	TRUE	0.0013381	0.00336236	FALSE
MPSY241	0.506572	0.65034	FALSE	6.5386e-05	0.000208352	TRUE
MPSY2410	0.385182	0.538704	FALSE	0.604174	0.685847	FALSE
MPSY2411	1.91685e-53	6.77481e-52	TRUE	1.36681e-06	5.58763e-06	TRUE
MPSY2412	0.120957	0.225717	FALSE	0.7897	0.844878	FALSE
MPSY2413	0.708626	0.811221	FALSE	0.326479	0.413713	FALSE
MPSY2414	0.395842	0.547995	FALSE	0.494124	0.583272	FALSE
MPSY2415	0.0262101	0.0665692	FALSE	4.38984e-09	2.35684e-08	TRUE
MPSY2416	0.0156323	0.0432412	FALSE	0.422007	0.511247	FALSE
MPSY2417	0.0341602	0.0830919	FALSE	0.0886527	0.139362	FALSE
MPSY2418	0.0210434	0.055364	FALSE	4.08364e-05	0.000134186	TRUE
MPSY2419	1.37514e-06	8.51052e-06	TRUE	7.70698e-30	1.24815e-28	TRUE
MPSY242	0.000833777	0.00327647	TRUE	0.045583	0.0781139	FALSE
MPSY2420	2.84562e-05	0.000148667	TRUE	0.142017	0.206867	FALSE
MPSY2421	0.163967	0.286307	FALSE	0.109935	0.166855	FALSE
MPSY2422	4.75626e-15	6.16004e-14	TRUE	5.36479e-12	3.63511e-11	TRUE
MPSY2423	4.68865e-05	0.000236326	TRUE	1.09822e-05	3.95479e-05	TRUE
MPSY2424	0.502451	0.64604	FALSE	0.276367	0.362202	FALSE
MPSY2425	0.227114	0.364364	FALSE	0.0473751	0.0808325	FALSE
MPSY2426	0.0470858	0.107617	FALSE	0.00549476	0.0120774	FALSE
MPSY2427	0.424146	0.574437	FALSE	0.910506	0.935745	FALSE
MPSY2428	0.191076	0.321216	FALSE	0.439717	0.530413	FALSE
MPSY2429	0.695517	0.801374	FALSE	0.0157423	0.0308821	FALSE
MPSY243	0.111184	0.211174	FALSE	0.0886111	0.139371	FALSE
MPSY2430	0.733452	0.828328	FALSE	0.193839	0.268676	FALSE
MPSY2431	0.387403	0.53988	FALSE	0.114442	0.17285	FALSE
MPSY2432	1.70265e-09	1.49543e-08	TRUE	8.23621e-267	3.23683e-264	TRUE
MPSY2433	0.0594346	0.129822	FALSE	7.90274e-16	6.89152e-15	TRUE
MPSY2434	0.000108711	0.000507002	TRUE	1.45767e-175	2.38694e-173	TRUE
MPSY2435	0.0839919	0.170571	FALSE	9.18965e-05	0.000286175	TRUE
MPSY2436	4.16731e-20	6.71693e-19	TRUE	0.774265	0.83214	FALSE
MPSY2437	0.00247965	0.00866475	FALSE	0.00390015	0.00882927	FALSE
MPSY2438	1.74976e-08	1.37796e-07	TRUE	3.31712e-08	1.62953e-07	TRUE
MPSY2439	0.559803	0.695987	FALSE	0.0084783	0.0178307	FALSE
MPSY244	0.160878	0.282174	FALSE	0.0500567	0.0847456	FALSE
MPSY2440	2.22194e-20	3.62114e-19	TRUE	0.000518239	0.00141109	TRUE
MPSY2441	2.1287e-11	2.21046e-10	TRUE	0.082308	0.130889	FALSE
MPSY2442	1.81176e-182	2.04416e-180	TRUE	1.71743e-05	6.01918e-05	TRUE
MPSY2443	0.125527	0.232177	FALSE	0.011159	0.0227937	FALSE
MPSY2444	0.283928	0.430329	FALSE	0.679787	0.752694	FALSE
MPSY2445	0.439941	0.589031	FALSE	0.708568	0.77654	FALSE
MPSY2446	2.20861e-05	0.000117479	TRUE	0.000124457	0.000380933	TRUE
MPSY2447	0.0967475	0.189269	FALSE	0.1164	0.175046	FALSE
MPSY2448	0.0828967	0.168991	FALSE	4.52747e-06	1.72079e-05	TRUE
MPSY2449	8.9926e-09	7.32772e-08	TRUE	1.71543e-09	9.61261e-09	TRUE
MPSY245	0.0360971	0.0869026	FALSE	0.0119111	0.0241043	FALSE
MPSY2450	0.830669	0.897025	FALSE	0.918882	0.942709	FALSE
MPSY2451	0.0155906	0.0431461	FALSE	0.700827	0.770348	FALSE
MPSY2452	0.340329	0.48963	FALSE	2.73105e-145	3.35408e-143	TRUE
MPSY2453	0.983591	0.991875	FALSE	0.00124072	0.00313772	FALSE
MPSY2454	0.00728553	0.0224379	FALSE	0.00819845	0.0173101	FALSE
MPSY2455	0.012455	0.0357154	FALSE	0.116051	0.17461	FALSE
MPSY2456	7.67396e-08	5.52431e-07	TRUE	8.91229e-10	5.12066e-09	TRUE
MPSY2457	0.000667852	0.00269113	TRUE	0.000884053	0.00230801	TRUE
MPSY2458	0.559869	0.695922	FALSE	0.0492259	0.083579	FALSE
MPSY2459	0.252197	0.394255	FALSE	0.974937	0.982268	FALSE
MPSY246	0.19471	0.324997	FALSE	0.582592	0.667388	FALSE
MPSY2460	0.0182969	0.0493326	FALSE	0.338681	0.426425	FALSE
MPSY2461	9.39366e-06	5.24383e-05	TRUE	0.00170928	0.00417926	FALSE
MPSY2462	0.835981	0.899945	FALSE	0.0260037	0.0478887	FALSE
MPSY2463	0.360549	0.51281	FALSE	0.59561	0.67874	FALSE
MPSY2464	0.144235	0.258628	FALSE	0.0123112	0.0248457	FALSE
MPSY2465	0.550547	0.6893	FALSE	0.0996545	0.153706	FALSE
MPSY2466	1.36426e-07	9.56284e-07	TRUE	0.000171613	0.00050837	TRUE
MPSY2467	1.33419e-05	7.28836e-05	TRUE	0.570328	0.655761	FALSE
MPSY2468	0.271726	0.416789	FALSE	0.00119388	0.00302967	FALSE
MPSY2469	0.510977	0.654278	FALSE	0.0159302	0.0311781	FALSE
MPSY247	0.109945	0.209498	FALSE	0.000937569	0.00243586	TRUE
MPSY2470	0.299202	0.445877	FALSE	0.0356433	0.0630415	FALSE
MPSY2471	0.357407	0.508958	FALSE	0.217329	0.296221	FALSE
MPSY2472	0.0371994	0.0889723	FALSE	0.758276	0.819438	FALSE
MPSY2473	0.182712	0.310357	FALSE	1.19104e-15	1.02649e-14	TRUE
MPSY2474	0.571008	0.704691	FALSE	0.0799247	0.127685	FALSE
MPSY2475	0.00384393	0.0128138	FALSE	0.593891	0.677305	FALSE
MPSY2476	5.15403e-07	3.33025e-06	TRUE	3.41297e-44	8.08011e-43	TRUE
MPSY2477	0.231206	0.369112	FALSE	1.51146e-05	5.32897e-05	TRUE
MPSY2478	1.31845e-05	7.22253e-05	TRUE	0.000323688	0.000911242	TRUE
MPSY2479	0.000214382	0.000947123	TRUE	0.175089	0.247103	FALSE
MPSY248	4.39513e-05	0.000222872	TRUE	6.40114e-22	7.50193e-21	TRUE
MPSY2480	0.00755118	0.0232195	FALSE	0.736939	0.801523	FALSE
MPSY2481	0	0	TRUE	2.62216e-293	1.40524e-290	TRUE
MPSY2482	0.0496172	0.112352	FALSE	0.00344887	0.00791401	FALSE
MPSY2483	0.58758	0.717596	FALSE	0.135631	0.199238	FALSE
MPSY2484	0.540282	0.679348	FALSE	3.19593e-38	6.7527e-37	TRUE
MPSY2485	0.0848504	0.171602	FALSE	9.75579e-27	1.37915e-25	TRUE
MPSY2486	2.34426e-05	0.000124356	TRUE	0.0451132	0.0773763	FALSE
MPSY2487	6.60615e-06	3.74476e-05	TRUE	1.55451e-11	1.02504e-10	TRUE
MPSY2488	0.97734	0.988119	FALSE	0.0464882	0.0794572	FALSE
MPSY2489	0.154101	0.272322	FALSE	8.64182e-23	1.05473e-21	TRUE
MPSY249	3.30884e-05	0.000171341	TRUE	0.766998	0.825987	FALSE
MPSY2490	0.997329	0.99869	FALSE	0.0351412	0.0623404	FALSE
MPSY2491	0.00438671	0.0144265	FALSE	2.09798e-07	9.42653e-07	TRUE
MPSY2492	2.33913e-12	2.56039e-11	TRUE	0.091623	0.142964	FALSE
MPSY2493	1.79371e-32	4.12693e-31	TRUE	2.46404e-08	1.22372e-07	TRUE
MPSY2494	0.149305	0.265769	FALSE	4.62912e-08	2.23129e-07	TRUE
MPSY2495	6.90212e-41	1.88348e-39	TRUE	1.26564e-49	3.51931e-48	TRUE
MPSY2496	0.260135	0.403439	FALSE	0.219888	0.299017	FALSE
MPSY2497	0.00212073	0.00753623	FALSE	0.0151988	0.0299356	FALSE
MPSY2498	0.450345	0.599676	FALSE	0.0941351	0.14638	FALSE
MPSY2499	4.55196e-10	4.27302e-09	TRUE	7.67906e-10	4.43805e-09	TRUE
MPSY25	0.710884	0.813013	FALSE	0.765073	0.824365	FALSE
MPSY250	0.0239404	0.0618215	FALSE	0.0684279	0.11137	FALSE
MPSY2500	0.000366154	0.00154771	TRUE	0.152206	0.219646	FALSE
MPSY2501	0.0530107	0.118256	FALSE	2.38221e-19	2.49434e-18	TRUE
MPSY2502	0.00443529	0.0145781	FALSE	3.85116e-07	1.6767e-06	TRUE
MPSY2503	0.0308856	0.0765873	FALSE	0.0807618	0.128952	FALSE
MPSY2504	5.53329e-08	4.07837e-07	TRUE	0.0107551	0.0220525	FALSE
MPSY2505	0.809069	0.881159	FALSE	0.531141	0.618423	FALSE
MPSY2506	0.457281	0.605613	FALSE	0.590375	0.674338	FALSE
MPSY2507	1.37272e-26	2.70259e-25	TRUE	0.000248521	0.000714302	TRUE
MPSY2508	2.48135e-07	1.67142e-06	TRUE	1.31769e-07	6.04968e-07	TRUE
MPSY2509	0.130045	0.238802	FALSE	0.369392	0.458242	FALSE
MPSY251	0.592877	0.721512	FALSE	0.00389929	0.00883071	FALSE
MPSY2510	0.508205	0.65144	FALSE	0.449934	0.540526	FALSE
MPSY2511	0.602579	0.729385	FALSE	0.189601	0.26392	FALSE
MPSY2512	0.55078	0.689297	FALSE	0.000974802	0.00252703	TRUE
MPSY2513	0.42364	0.57415	FALSE	0.177895	0.250523	FALSE
MPSY2514	0.643308	0.762636	FALSE	0.0080292	0.017026	FALSE
MPSY2515	0.000152589	0.000690771	TRUE	3.89908e-16	3.46161e-15	TRUE
MPSY2516	0.00558196	0.01776	FALSE	0.040419	0.0704107	FALSE
MPSY2517	0.86836	0.921778	FALSE	0.0480026	0.0817611	FALSE
MPSY2518	0.000542544	0.00222284	TRUE	1.07833e-08	5.55662e-08	TRUE
MPSY2519	0.0962976	0.188767	FALSE	0.294569	0.381729	FALSE
MPSY252	5.81926e-10	5.4193e-09	TRUE	8.11991e-14	6.22456e-13	TRUE
MPSY2520	0.718754	0.818344	FALSE	3.2706e-05	0.000109859	TRUE
MPSY2521	0.0144523	0.0405314	FALSE	0.00341275	0.00783723	FALSE
MPSY2522	2.1577e-36	5.43315e-35	TRUE	0.0500647	0.0847106	FALSE
MPSY2523	0.00445819	0.0146451	FALSE	1.07143e-05	3.86777e-05	TRUE
MPSY2524	0.00807929	0.0246112	FALSE	0.0226116	0.0423563	FALSE
MPSY2525	0.0763788	0.158344	FALSE	0.0235604	0.0438966	FALSE
MPSY2526	4.31438e-05	0.000219156	TRUE	0.905392	0.932929	FALSE
MPSY2527	0.000171546	0.000768291	TRUE	0.40273	0.491429	FALSE
MPSY2528	4.46891e-08	3.34854e-07	TRUE	0.80512	0.857486	FALSE
MPSY2529	0.0733825	0.153598	FALSE	0.0995452	0.153577	FALSE
MPSY253	5.06213e-06	2.91744e-05	TRUE	0.908822	0.934992	FALSE
MPSY2530	1.19279e-09	1.06354e-08	TRUE	4.2178e-78	1.94249e-76	TRUE
MPSY2531	0.638619	0.757843	FALSE	4.45139e-05	0.000145218	TRUE
MPSY2532	0.749487	0.83997	FALSE	0.331212	0.418631	FALSE
MPSY2533	0.014983	0.0417206	FALSE	1.73455e-08	8.78453e-08	TRUE
MPSY2534	0.165895	0.288386	FALSE	0.460726	0.550351	FALSE
MPSY2535	0.0355906	0.0859655	FALSE	5.75525e-07	2.45849e-06	TRUE
MPSY2536	5.97795e-05	0.000293741	TRUE	6.4595e-15	5.37077e-14	TRUE
MPSY2537	0.502398	0.646113	FALSE	0.4008	0.48958	FALSE
MPSY2538	0.0837401	0.170296	FALSE	3.312e-20	3.59563e-19	TRUE
MPSY2539	0.0193013	0.05152	FALSE	0.00017556	0.000519021	TRUE
MPSY254	0.0202264	0.0534782	FALSE	0.143154	0.208368	FALSE
MPSY2540	2.42416e-12	2.64852e-11	TRUE	6.95482e-09	3.64757e-08	TRUE
MPSY2541	0.177055	0.302941	FALSE	0.0353527	0.0626403	FALSE
MPSY2542	0.0733703	0.153627	FALSE	0.000199734	0.000583754	TRUE
MPSY2543	0.312651	0.461814	FALSE	9.14761e-05	0.000285167	TRUE
MPSY2544	0.0374492	0.0894239	FALSE	1.47884e-22	1.76831e-21	TRUE
MPSY2545	0.191965	0.321973	FALSE	0.0158832	0.0311172	FALSE
MPSY2546	0.930638	0.959081	FALSE	1.61596e-16	1.46555e-15	TRUE
MPSY2547	0.0396159	0.0935695	FALSE	1.16234e-18	1.17128e-17	TRUE
MPSY2548	0.176293	0.301988	FALSE	0.297443	0.38385	FALSE
MPSY2549	0.0223893	0.0583555	FALSE	1.89883e-06	7.58888e-06	TRUE
MPSY255	0.0359447	0.0866423	FALSE	0.0006382	0.00171086	TRUE
MPSY2550	6.29879e-08	4.5964e-07	TRUE	4.70163e-10	2.76608e-09	TRUE
MPSY2551	0.0159356	0.0439147	FALSE	0.454442	0.544499	FALSE
MPSY2552	0.298977	0.445655	FALSE	0.997007	0.997345	FALSE
MPSY2553	0.348198	0.497898	FALSE	0.0798868	0.127659	FALSE
MPSY2554	0.148496	0.26473	FALSE	0.00143632	0.00357112	FALSE
MPSY2555	0.189421	0.319074	FALSE	1.10216e-08	5.66948e-08	TRUE
MPSY2556	0.0356704	0.0860519	FALSE	0.0067965	0.0146438	FALSE
MPSY2557	0.0116866	0.0337593	FALSE	2.13603e-10	1.30351e-09	TRUE
MPSY2558	0.702748	0.807011	FALSE	3.92744e-30	6.46712e-29	TRUE
MPSY2559	0.0240837	0.0621095	FALSE	1.03469e-10	6.44087e-10	TRUE
MPSY256	0.0364347	0.0875718	FALSE	0.000346557	0.000971446	TRUE
MPSY2560	0.132251	0.241869	FALSE	9.47354e-13	6.81887e-12	TRUE
MPSY2561	0.711282	0.813151	FALSE	0.331623	0.419061	FALSE
MPSY2562	0.10594	0.203654	FALSE	0.00586595	0.0128263	FALSE
MPSY2563	1.27483e-22	2.24608e-21	TRUE	7.31996e-05	0.00023212	TRUE
MPSY2564	1.57754e-18	2.36711e-17	TRUE	0.000270953	0.00077387	TRUE
MPSY2565	2.58983e-14	3.16553e-13	TRUE	2.20268e-12	1.53848e-11	TRUE
MPSY2566	0.0488595	0.110936	FALSE	0.608868	0.68998	FALSE
MPSY2567	0.853414	0.91152	FALSE	0.00672239	0.0145	FALSE
MPSY2568	0.310817	0.459568	FALSE	0.540477	0.627682	FALSE
MPSY2569	0.177134	0.302988	FALSE	0.151758	0.219107	FALSE
MPSY257	0.00325204	0.0110671	FALSE	0.206032	0.283511	FALSE
MPSY2570	0.0523795	0.117205	FALSE	0.398521	0.487402	FALSE
MPSY2571	6.89783e-29	1.43002e-27	TRUE	1.62983e-13	1.21773e-12	TRUE
MPSY2572	0.000240862	0.00105537	TRUE	6.24394e-19	6.40139e-18	TRUE
MPSY2573	0.304896	0.45241	FALSE	3.74144e-05	0.000124398	TRUE
MPSY2574	0.674547	0.786323	FALSE	7.63794e-06	2.81586e-05	TRUE
MPSY2575	0.714573	0.81596	FALSE	0.126904	0.188438	FALSE
MPSY2576	0.23944	0.378957	FALSE	1.01267e-26	1.42815e-25	TRUE
MPSY2577	0	0	TRUE	4.37415e-177	7.36732e-175	TRUE
MPSY2578	0.985416	0.992862	FALSE	0.748927	0.812014	FALSE
MPSY2579	0.188239	0.317812	FALSE	0.331663	0.419021	FALSE
MPSY258	0.113507	0.21482	FALSE	6.80068e-05	0.000216352	TRUE
MPSY2580	0.00768437	0.023555	FALSE	0.00144843	0.00359969	FALSE
MPSY2581	0.635139	0.754935	FALSE	0.0329026	0.0589546	FALSE
MPSY2582	0.73096	0.827425	FALSE	7.61084e-05	0.000240568	TRUE
MPSY2583	0.931142	0.959095	FALSE	0.851504	0.892535	FALSE
MPSY2584	0.385872	0.539027	FALSE	0.0190315	0.0362139	FALSE
MPSY2585	0.063884	0.137595	FALSE	5.00459e-06	1.89602e-05	TRUE
MPSY2586	0.452517	0.60134	FALSE	3.11156e-05	0.000104995	TRUE
MPSY2587	2.54533e-06	1.52072e-05	TRUE	1.18968e-07	5.49623e-07	TRUE
MPSY2588	0.515166	0.658348	FALSE	4.92835e-05	0.00015963	TRUE
MPSY2589	0.00838774	0.0254057	FALSE	0.283421	0.370294	FALSE
MPSY259	0.211688	0.345185	FALSE	0.068419	0.111386	FALSE
MPSY2590	0.0443874	0.10269	FALSE	0.000752192	0.00198753	TRUE
MPSY2591	8.37666e-06	4.70746e-05	TRUE	0.653431	0.729403	FALSE
MPSY2592	1.94973e-06	1.17928e-05	TRUE	0.0605681	0.100238	FALSE
MPSY2593	0.499908	0.643616	FALSE	5.58041e-06	2.09399e-05	TRUE
MPSY2594	2.81697e-11	2.88936e-10	TRUE	4.32975e-21	4.89902e-20	TRUE
MPSY2595	0.873628	0.924027	FALSE	0.274457	0.360179	FALSE
MPSY2596	2.01848e-09	1.76489e-08	TRUE	0.132486	0.195446	FALSE
MPSY2597	0.0150829	0.0419191	FALSE	2.45912e-05	8.41352e-05	TRUE
MPSY2598	0.901883	0.942023	FALSE	0.703888	0.772417	FALSE
MPSY2599	3.8747e-05	0.00019854	TRUE	0.0019099	0.00462186	FALSE
MPSY26	7.31726e-132	5.88087e-130	TRUE	0.610807	0.691512	FALSE
MPSY260	0.0174347	0.0472467	FALSE	0.051299	0.0865258	FALSE
MPSY2600	0.639973	0.758989	FALSE	0.0521504	0.0877109	FALSE
MPSY2601	0.000348034	0.00147644	TRUE	3.12684e-07	1.37866e-06	TRUE
MPSY2602	0.104955	0.202224	FALSE	0.844332	0.887226	FALSE
MPSY2603	0.00423272	0.013967	FALSE	0.000415265	0.00114821	TRUE
MPSY2604	0.106381	0.204234	FALSE	0.0265337	0.0487125	FALSE
MPSY2605	8.68743e-15	1.10562e-13	TRUE	1.3693e-15	1.17497e-14	TRUE
MPSY2606	0.0685582	0.145683	FALSE	1.31706e-13	9.91582e-13	TRUE
MPSY2607	0.0160974	0.0441532	FALSE	0.825319	0.872848	FALSE
MPSY2608	0.28358	0.429914	FALSE	0.00587603	0.0128436	FALSE
MPSY2609	0.754726	0.843584	FALSE	2.03505e-09	1.13069e-08	TRUE
MPSY261	0.0121072	0.0348202	FALSE	0.000467009	0.00128047	TRUE
MPSY2610	0.212708	0.346174	FALSE	3.74832e-06	1.44232e-05	TRUE
MPSY2611	0.0847137	0.171503	FALSE	0.829968	0.875565	FALSE
MPSY2612	0.228495	0.365879	FALSE	0.116723	0.175486	FALSE
MPSY2613	0.393096	0.545739	FALSE	0.392532	0.481777	FALSE
MPSY2614	0.231785	0.369936	FALSE	0.661366	0.736309	FALSE
MPSY2615	0.0668865	0.142855	FALSE	0.000332921	0.000935894	TRUE
MPSY2616	0.433387	0.582115	FALSE	0.318682	0.405927	FALSE
MPSY2617	0.00263429	0.00913437	FALSE	0.242807	0.325602	FALSE
MPSY2618	0.174692	0.300562	FALSE	0.579712	0.664606	FALSE
MPSY2619	0.00711367	0.0219894	FALSE	0.0227179	0.042542	FALSE
MPSY262	0.867556	0.921258	FALSE	0.17039	0.241397	FALSE
MPSY2620	0.000597276	0.00242339	TRUE	7.89145e-06	2.89845e-05	TRUE
MPSY2621	0.070221	0.148197	FALSE	0.0446516	0.0766961	FALSE
MPSY2622	0.486711	0.632175	FALSE	0.286189	0.373001	FALSE
MPSY2623	0.818379	0.887838	FALSE	0.25824	0.342789	FALSE
MPSY2624	0.294085	0.441165	FALSE	0.182494	0.255414	FALSE
MPSY2625	0.230532	0.368136	FALSE	0.00240539	0.00571535	FALSE
MPSY2626	0.0318876	0.0786069	FALSE	0.0163497	0.0318301	FALSE
MPSY2627	0.217466	0.352353	FALSE	0.0337691	0.0603238	FALSE
MPSY2628	0.00302682	0.0103911	FALSE	0.000587148	0.00158192	TRUE
MPSY2629	0.253056	0.394861	FALSE	0.000748456	0.00197943	TRUE
MPSY263	0.0118725	0.0342123	FALSE	9.89797e-13	7.11568e-12	TRUE
MPSY2630	0.175716	0.301353	FALSE	0.22249	0.301998	FALSE
MPSY2631	0.0140948	0.0396045	FALSE	2.89475e-06	1.13085e-05	TRUE
MPSY2632	0.695419	0.801419	FALSE	0.010177	0.0209182	FALSE
MPSY2633	0.0035714	0.0120077	FALSE	0.559253	0.644787	FALSE
MPSY2634	0.594383	0.722745	FALSE	0.771784	0.829777	FALSE
MPSY2635	0.415226	0.566806	FALSE	0.0319115	0.0573881	FALSE
MPSY2636	4.80936e-18	7.01903e-17	TRUE	3.37134e-06	1.3075e-05	TRUE
MPSY2637	0.101287	0.196447	FALSE	0.337443	0.425048	FALSE
MPSY2638	0.094958	0.186702	FALSE	0.51156	0.600129	FALSE
MPSY2639	1.54287e-06	9.45876e-06	TRUE	0.321877	0.409201	FALSE
MPSY264	0.707284	0.810317	FALSE	0.0280078	0.0510849	FALSE
MPSY2640	0.389546	0.541965	FALSE	0.0786363	0.126036	FALSE
MPSY2641	4.24823e-44	1.24002e-42	TRUE	1.71912e-11	1.13105e-10	TRUE
MPSY2642	2.03058e-161	1.86147e-159	TRUE	9.74175e-165	1.4725e-162	TRUE
MPSY2643	8.11122e-12	8.66822e-11	TRUE	1.02764e-06	4.26916e-06	TRUE
MPSY2644	0.447328	0.596607	FALSE	0.636659	0.714197	FALSE
MPSY2645	0.96584	0.980887	FALSE	0.0966138	0.149839	FALSE
MPSY2646	0.0742937	0.155008	FALSE	1.35699e-06	5.55134e-06	TRUE
MPSY2647	0.315386	0.464684	FALSE	0.589686	0.673682	FALSE
MPSY2648	0.468867	0.61609	FALSE	0.00816037	0.0172483	FALSE
MPSY2649	0.694936	0.80102	FALSE	0.0123985	0.0249792	FALSE
MPSY265	0.234608	0.373527	FALSE	1.10873e-25	1.50252e-24	TRUE
MPSY2650	0.592512	0.721367	FALSE	0.0402748	0.0702011	FALSE
MPSY2651	2.4474e-25	4.67716e-24	TRUE	0.00950463	0.0197497	FALSE
MPSY2652	0.000783704	0.00309838	TRUE	0.97807	0.983576	FALSE
MPSY2653	0.00318332	0.0108584	FALSE	0.975255	0.982421	FALSE
MPSY2654	0.752895	0.842341	FALSE	0.710735	0.778191	FALSE
MPSY2655	0.137752	0.249365	FALSE	0.0155845	0.0306235	FALSE
MPSY2656	0.234163	0.37292	FALSE	0.00032385	0.000911262	TRUE
MPSY2657	3.42737e-08	2.60471e-07	TRUE	2.10427e-07	9.44756e-07	TRUE
MPSY2658	0.000111501	0.000517545	TRUE	2.14718e-13	1.59617e-12	TRUE
MPSY2659	0.9068	0.944804	FALSE	0.0111178	0.0227251	FALSE
MPSY266	NA	NA	FALSE	0.234749	0.316525	FALSE
MPSY2660	0.832347	0.897516	FALSE	0.00404042	0.00910832	FALSE
MPSY2661	0.748827	0.83939	FALSE	0.0654089	0.107226	FALSE
MPSY2662	0.235237	0.374223	FALSE	0.0629708	0.103749	FALSE
MPSY2663	8.95226e-06	5.01173e-05	TRUE	1.86548e-38	3.98443e-37	TRUE
MPSY2664	0.00253947	0.00884744	FALSE	0.8977	0.927272	FALSE
MPSY2665	0.0306115	0.0759719	FALSE	0.0444939	0.0765144	FALSE
MPSY2666	0.042274	0.0989316	FALSE	1.5047e-09	8.50452e-09	TRUE
MPSY2667	0.00654574	0.0204276	FALSE	0.731008	0.796247	FALSE
MPSY2668	0.832114	0.897759	FALSE	0.00986846	0.0203764	FALSE
MPSY2669	0.286727	0.432894	FALSE	0.0606399	0.100329	FALSE
MPSY267	0.431353	0.579782	FALSE	0.500931	0.589419	FALSE
MPSY2670	0.606193	0.732249	FALSE	0.00633132	0.0137369	FALSE
MPSY2671	0.0208471	0.0548968	FALSE	0.000195563	0.000572701	TRUE
MPSY2672	0.387582	0.540002	FALSE	0.0195271	0.0370256	FALSE
MPSY2673	2.93017e-05	0.000152676	TRUE	1.41685e-91	8.0311e-90	TRUE
MPSY2674	0.878701	0.92772	FALSE	9.79625e-17	8.99515e-16	TRUE
MPSY2675	3.67822e-09	3.14579e-08	TRUE	7.50944e-07	3.1688e-06	TRUE
MPSY2676	0.235056	0.374036	FALSE	0.015918	0.0311646	FALSE
MPSY2677	0.731312	0.827503	FALSE	0.463667	0.552967	FALSE
MPSY2678	NA	NA	FALSE	NA	NA	FALSE
MPSY2679	0.194222	0.324551	FALSE	1.50052e-26	2.0961e-25	TRUE
MPSY268	0.0874955	0.17562	FALSE	7.30454e-08	3.43932e-07	TRUE
MPSY2680	0.086614	0.174268	FALSE	0.00130001	0.00327782	FALSE
MPSY2681	0.29438	0.441382	FALSE	0.00639952	0.0138696	FALSE
MPSY2682	0.721869	0.82014	FALSE	0.552559	0.638443	FALSE
MPSY2683	0.958855	0.977515	FALSE	0.0115464	0.0234871	FALSE
MPSY2684	0.576325	0.709164	FALSE	5.83205e-06	2.18285e-05	TRUE
MPSY2685	0.695766	0.801504	FALSE	4.22933e-05	0.000138434	TRUE
MPSY2686	0.0759076	0.157646	FALSE	3.49825e-17	3.30483e-16	TRUE
MPSY2687	0.0989499	0.193063	FALSE	0.165822	0.236288	FALSE
MPSY2688	0.249906	0.391822	FALSE	0.457978	0.547734	FALSE
MPSY2689	0.9683	0.982195	FALSE	0.0185673	0.0354451	FALSE
MPSY269	4.3443e-18	6.372e-17	TRUE	1.42443e-30	2.39231e-29	TRUE
MPSY2690	0.0156323	0.043221	FALSE	3.67906e-07	1.60891e-06	TRUE
MPSY2691	0.740052	0.833056	FALSE	0.0367948	0.0648641	FALSE
MPSY2692	0.28407	0.430434	FALSE	0.29627	0.383007	FALSE
MPSY2693	0.786701	0.865637	FALSE	0.00277246	0.00651402	FALSE
MPSY2694	0.777421	0.859779	FALSE	0.777056	0.834531	FALSE
MPSY2695	0.250335	0.392285	FALSE	0.0822992	0.13091	FALSE
MPSY2696	0.607971	0.73334	FALSE	0.000148001	0.00044559	TRUE
MPSY2697	NA	NA	FALSE	NA	NA	FALSE
MPSY2698	0.49318	0.637893	FALSE	0.00852591	0.0179245	FALSE
MPSY2699	0.245676	0.386637	FALSE	0.20629	0.283799	FALSE
MPSY27	2.51825e-05	0.000132507	TRUE	0.107572	0.163817	FALSE
MPSY270	0.355409	0.506604	FALSE	0.0492908	0.0836653	FALSE
MPSY2700	0.0457555	0.105232	FALSE	0.625849	0.704618	FALSE
MPSY2701	0.297892	0.444943	FALSE	0.000228014	0.000659539	TRUE
MPSY2702	0.616449	0.738857	FALSE	0.0666436	0.108917	FALSE
MPSY2703	0.110141	0.209736	FALSE	1.13948e-26	1.60315e-25	TRUE
MPSY2704	0.242652	0.382801	FALSE	6.10713e-75	2.60881e-73	TRUE
MPSY2705	0.109454	0.208766	FALSE	0.0950673	0.147596	FALSE
MPSY2706	0.0125753	0.0359549	FALSE	0.000132453	0.000402894	TRUE
MPSY2707	0.000370082	0.00156206	TRUE	0.00178637	0.0043533	FALSE
MPSY2708	0.205418	0.337682	FALSE	0.000840011	0.00220181	TRUE
MPSY2709	0.839314	0.902374	FALSE	0.0476221	0.081207	FALSE
MPSY271	2.37155e-23	4.29441e-22	TRUE	5.98969e-15	4.99423e-14	TRUE
MPSY2710	0.126336	0.233453	FALSE	6.80261e-05	0.000216297	TRUE
MPSY2711	0.283357	0.429686	FALSE	0.000796872	0.00209432	TRUE
MPSY2712	0.00800903	0.0244353	FALSE	0.154796	0.22262	FALSE
MPSY2713	0.423019	0.573573	FALSE	0.0657239	0.107683	FALSE
MPSY2714	0.0125272	0.0358347	FALSE	2.18305e-08	1.09152e-07	TRUE
MPSY2715	0.0238888	0.0617427	FALSE	0.31905	0.406133	FALSE
MPSY2716	0.00461014	0.0150516	FALSE	2.01996e-06	8.04571e-06	TRUE
MPSY2717	0.201953	0.332919	FALSE	0.946869	0.963043	FALSE
MPSY2718	0.00171558	0.0062055	FALSE	6.58792e-08	3.12688e-07	TRUE
MPSY2719	3.70412e-12	4.02446e-11	TRUE	4.57126e-08	2.2052e-07	TRUE
MPSY272	NA	NA	FALSE	NA	NA	FALSE
MPSY2720	1.22656e-06	7.60703e-06	TRUE	1.71038e-06	6.87302e-06	TRUE
MPSY2721	0.00164036	0.00598506	FALSE	9.10514e-12	6.10635e-11	TRUE
MPSY2722	0.104865	0.202184	FALSE	0.905266	0.932962	FALSE
MPSY2723	0.0271863	0.0686031	FALSE	0.0147655	0.02916	FALSE
MPSY2724	0.831065	0.897287	FALSE	0.954203	0.968663	FALSE
MPSY2725	3.72633e-08	2.82095e-07	TRUE	2.31078e-45	5.7477e-44	TRUE
MPSY2726	0.773454	0.856684	FALSE	0.968069	0.977856	FALSE
MPSY2727	0.277811	0.424017	FALSE	2.66472e-09	1.45584e-08	TRUE
MPSY2728	0.772776	0.856094	FALSE	0.640501	0.717142	FALSE
MPSY2729	0.482626	0.628678	FALSE	0.434798	0.525233	FALSE
MPSY273	0.107352	0.205761	FALSE	4.08495e-12	2.79684e-11	TRUE
MPSY2730	0.0234124	0.0606715	FALSE	0.00380087	0.00863102	FALSE
MPSY2731	0.0279581	0.0702184	FALSE	0.224943	0.304906	FALSE
MPSY2732	0.000139045	0.000634354	TRUE	2.37659e-09	1.3069e-08	TRUE
MPSY2733	0.657153	0.771721	FALSE	0.571835	0.657237	FALSE
MPSY2734	0.165641	0.288202	FALSE	3.80061e-34	7.06769e-33	TRUE
MPSY2735	1.61952e-09	1.42668e-08	TRUE	0.149005	0.215766	FALSE
MPSY2736	0.0403563	0.0950504	FALSE	0.078198	0.125436	FALSE
MPSY2737	0.0902666	0.179523	FALSE	0.0548692	0.0918642	FALSE
MPSY2738	NA	NA	FALSE	NA	NA	FALSE
MPSY2739	0.00630755	0.0198107	FALSE	2.13389e-05	7.37355e-05	TRUE
MPSY274	0.675109	0.786667	FALSE	5.80693e-05	0.000186144	TRUE
MPSY2740	0.451103	0.600413	FALSE	0.0441929	0.0761524	FALSE
MPSY2741	4.24238e-08	3.19103e-07	TRUE	0.0138227	0.0274823	FALSE
MPSY2742	5.74851e-15	7.36387e-14	TRUE	4.215e-29	6.62599e-28	TRUE
MPSY2743	1.0798e-12	1.21596e-11	TRUE	0.691932	0.762418	FALSE
MPSY2744	0.0918477	0.181989	FALSE	0.000840492	0.00220209	TRUE
MPSY2745	0.629136	0.749774	FALSE	4.54619e-05	0.000148065	TRUE
MPSY2746	0.657116	0.771831	FALSE	8.68774e-14	6.63396e-13	TRUE
MPSY2747	0.019254	0.0514404	FALSE	1.31986e-46	3.39764e-45	TRUE
MPSY2748	0.970752	0.983832	FALSE	0.983955	0.987472	FALSE
MPSY2749	7.06424e-06	3.99286e-05	TRUE	7.14798e-10	4.1433e-09	TRUE
MPSY275	0.688564	0.796649	FALSE	0.970373	0.979009	FALSE
MPSY2750	0.2389	0.378307	FALSE	0.01236	0.0249187	FALSE
MPSY2751	0.0420362	0.0984143	FALSE	0.574622	0.659926	FALSE
MPSY2752	0.245972	0.386791	FALSE	0.0127426	0.0255328	FALSE
MPSY2753	1.18809e-38	3.1258e-37	TRUE	4.68936e-15	3.94911e-14	TRUE
MPSY2754	0.320864	0.470158	FALSE	0.348478	0.436616	FALSE
MPSY2755	1.37347e-05	7.48206e-05	TRUE	0.231654	0.31278	FALSE
MPSY2756	0.0797559	0.163783	FALSE	0.223492	0.30308	FALSE
MPSY2757	0.0173306	0.0470518	FALSE	0.467169	0.556243	FALSE
MPSY2758	0.0433349	0.100811	FALSE	0.182918	0.255946	FALSE
MPSY2759	0.310028	0.458517	FALSE	0.18097	0.253763	FALSE
MPSY276	0.366128	0.518482	FALSE	0.770081	0.828248	FALSE
MPSY2760	0.119156	0.223067	FALSE	0.0600236	0.0994209	FALSE
MPSY2761	0.207491	0.339662	FALSE	0.0328259	0.058871	FALSE
MPSY2762	2.19613e-07	1.49648e-06	TRUE	5.78012e-05	0.000185385	TRUE
MPSY2763	0.0140537	0.0395269	FALSE	6.74687e-12	4.55587e-11	TRUE
MPSY2764	5.04142e-06	2.90836e-05	TRUE	0.00128116	0.00323307	FALSE
MPSY2765	0.936128	0.961868	FALSE	0.138757	0.203021	FALSE
MPSY2766	0.00164583	0.00600131	FALSE	0.256359	0.340599	FALSE
MPSY2767	0.0348855	0.0845758	FALSE	0.75399	0.816603	FALSE
MPSY2768	3.21129e-09	2.76662e-08	TRUE	1.65299e-07	7.50143e-07	TRUE
MPSY2769	9.27763e-292	1.81439e-289	TRUE	1.60797e-08	8.17861e-08	TRUE
MPSY277	1.32745e-16	1.84992e-15	TRUE	0.00255554	0.00605015	FALSE
MPSY2770	0.445314	0.595139	FALSE	0.313566	0.40097	FALSE
MPSY2771	0.00088337	0.00343455	TRUE	0.000670433	0.00179076	TRUE
MPSY2772	0.087388	0.175524	FALSE	0.134073	0.197392	FALSE
MPSY2773	0.0646595	0.13901	FALSE	0.00256813	0.00607752	FALSE
MPSY2774	0.592019	0.721216	FALSE	0.0556554	0.0929166	FALSE
MPSY2775	0.0445113	0.102895	FALSE	0.00101851	0.00262993	FALSE
MPSY2776	0.1113	0.211326	FALSE	0.0771233	0.123914	FALSE
MPSY2777	0.530845	0.671655	FALSE	8.55875e-14	6.54395e-13	TRUE
MPSY2778	0.149802	0.266572	FALSE	0.00628523	0.013662	FALSE
MPSY2779	0.205236	0.337572	FALSE	0.495349	0.58425	FALSE
MPSY278	0.000116019	0.000537239	TRUE	0.000208723	0.000607616	TRUE
MPSY2780	2.39491e-21	3.98043e-20	TRUE	0.0013419	0.00336761	FALSE
MPSY2781	0.0582692	0.127657	FALSE	0.00398373	0.00899428	FALSE
MPSY2782	0.010174	0.0300407	FALSE	0.00326221	0.00752081	FALSE
MPSY2783	0.586326	0.717259	FALSE	0.00091993	0.00239425	TRUE
MPSY2784	0.0160768	0.0441171	FALSE	0.350217	0.438235	FALSE
MPSY2785	0.00333879	0.0113229	FALSE	0.500022	0.588702	FALSE
MPSY2786	0.0159905	0.0439421	FALSE	0.0151567	0.0298626	FALSE
MPSY2787	0.296641	0.443412	FALSE	0.000419463	0.00115819	TRUE
MPSY2788	0.0998157	0.194171	FALSE	0.00085953	0.00224598	TRUE
MPSY2789	0.714854	0.815963	FALSE	0.355559	0.444072	FALSE
MPSY279	0.343956	0.493276	FALSE	0.656067	0.731514	FALSE
MPSY2790	0.611548	0.735689	FALSE	0.209594	0.287338	FALSE
MPSY2791	2.20678e-112	1.5232e-110	TRUE	1.21993e-143	1.4383e-141	TRUE
MPSY2792	1.72428e-07	1.19579e-06	TRUE	0.000347543	0.000973285	TRUE
MPSY2793	0.137453	0.2489	FALSE	0.825143	0.872819	FALSE
MPSY2794	0.519397	0.662026	FALSE	0.0352057	0.0624174	FALSE
MPSY2795	0.00450699	0.0147806	FALSE	2.57104e-28	3.91635e-27	TRUE
MPSY2796	0.000107076	0.000499775	TRUE	0.00120955	0.0030681	FALSE
MPSY2797	0.00501137	0.0161993	FALSE	0.000702146	0.00186869	TRUE
[truncated: 3,996 more rows]
