# Supplementary material for: Genomic, Transcriptomic, and Proteomic Analysis Provide Insights Into the Cold Adaptation Mechanism of the Obligate Psychrophilic Fungus Mrakia psychrophila
Source: G3 (Bethesda). 2016 Sep 14;6(11):3603–13. doi: 10.1534/g3.116.033308 (PMC5100859; doi:10.1534/g3.116.033308)
Supplement: Supplemental Material [file supp_g3.116.033308_TableS3.xls]

## Sheet: Sheet1
Table S3. Primers used for qPCR
Gene ID	Gene Name	5' Primer	3' Primer
MPSY5539	Tubulin-β	GGTATCACTACTTGTCTTC	ATTTGCTGAGTCAATTCT
MPSY2164	DesC	GCTATTGGAACGGATGCTACC	GGAGGAACGCTGAGAGTGTA
MPSY369	L13Ae	GCTGCGATACCACAACTTCC	GACGACCATCTTCTTCTTCCTG
MPSY3084	S19	CGACACATCTACCTCCGAAAG	TCCTCCTGCTCCTCCTGAA
MPSY2409	Snu13	CGAGGTATCTGCGAGTTCATC	CTGCTGCTTGATAACGAGGAT
MPSY659	Sod2	CTCAGACCGCCGACATCAA	AAGCCTCAACATCTCCGAAGT
MPSY4125	Cat	CGGAACCAACTACCAGCAGAT	ATCCTTCGCACCAGCATCAA
MPSY651	Gpd	GTTCTGCTTTGAGTTCTT	GGTGTAGATTCCTTGAAG
