# Supplementary material for: Genomic, Transcriptomic, and Proteomic Analysis Provide Insights Into the Cold Adaptation Mechanism of the Obligate Psychrophilic Fungus Mrakia psychrophila
Source: G3 (Bethesda). 2016 Sep 14;6(11):3603–13. doi: 10.1534/g3.116.033308 (PMC5100859; doi:10.1534/g3.116.033308)
Supplement: Supplemental Material [file supp_g3.116.033308_TableS4.xls]

## Sheet: Sheet1
Table S4. Optimal codons identified in fungi
Species	Ala	Arg	Asn	Asp	Cys	Gln	Glu	Gly	His	Ile	Leu	Lys	Phe	Pro	Ser	Thr	Tyr	Val
AFUM	GCC	CGC	AAC	GAC	UGC	CAG	GAG	GGC	CAC	AUC	CUC	AAG	UUC	CCC	UCC	ACC	UAC	GUC
ANID	GCC	CGC	AAC	GAC	UGC	CAG	GAG	GGC	CAC	AUC	CUC	AAG	UUC	CCC	UCC	ACC	UAC	GUC
BDEN	GCU	CGU	AAC	GAU	none	none	none	GGU	CAU	AUU	CUU	AAG	UUC	CCU	UCU	ACU	UAC	GUU
CNEO	GCC	CGA	AAC	GAC	UGU	CAG	GAG	GGU	CAC	AUC	CUC	AAG	UUC	CCC	none	ACC	UAC	GUC
DCRY	GCC	none	AAC	GAC	UGC	CAG	GAG	GGC	CAC	AUC	CUC	AAG	UUC	CCC	UCC	ACC	UAC	GUC
GLOZ	GCC	CGC	AAC	GAU	UGC	CAA	GAG	GGU	CAC	AUC	CUC	AAG	UUC	CCA	UCC	ACC	UAC	GUC
MANI	GCC	CGC	AAC	GAC	UGC	CAG	GAG	GGC	CAC	AUC	CUC	AAG	UUC	CCC	UCC	ACC	UAC	GUC
MPSY	none	CGA	AAC	GAC	UGC	CAG	GAG	GGA	CAC	AUC	CUC	AAG	UUC	none	UCC	ACC	UAC	GUC
MTHE	GCC	CGC	AAC	GAC	UGC	CAG	GAG	GGC	CAC	AUC	none	AAG	UUC	CCC	UCG	ACC	UAC	GUC
NCRA	GCC	CGC	AAC	GAC	UGC	CAG	GAG	GGC	CAC	AUC	CUC	AAG	UUC	CCC	UCC	ACC	UAC	GUC
OSIN	GCC	CGC	AAC	GAC	UGC	CAG	GAG	GGC	CAC	AUC	CUC	AAG	UUC	CCC	UCG	ACC	UAC	GUC
PDES	GCC	CGC	AAC	GAC	UGC	CAG	GAG	GGC	CAC	AUC	CUC	AAG	UUC	CCC	UCC	ACC	UAC	GUC
SCER	GCU	AGA	AAC	none	UGU	CAA	GAA	GGU	none	none	UUG	AAG	UUC	CCA	UCU	none	UAC	none
SNOD	GCC	CGC	AAC	GAC	UGC	CAG	GAG	GGC	CAC	AUC	CUC	AAG	UUC	CCC	UCC	ACC	UAC	GUC
SPOM	GCU	CGU	AAC	GAU	UGU	CAA	GAG	GGU	CAC	AUU	none	AAG	UUC	CCU	UCU	ACU	UAC	GUU
TAUR	GCC	CGC	AAC	GAC	UGC	CAG	GAG	GGC	CAC	AUC	CUG	AAG	UUC	CCC	UCC	ACC	UAC	GUC
TTER	GCC	CGC	AAC	GAC	UGC	CAG	GAG	GGC	CAC	AUC	CUG	AAG	UUC	CCG	UCG	ACC	UAC	GUC
UMAY	GCC	none	AAC	GAC	UGC	CAG	GAG	none	CAC	AUC	CUC	AAG	UUC	CCC	UCG	ACC	UAC	GUC
