# Supplementary material for: Genomic, Transcriptomic, and Proteomic Analysis Provide Insights Into the Cold Adaptation Mechanism of the Obligate Psychrophilic Fungus Mrakia psychrophila
Source: G3 (Bethesda). 2016 Sep 14;6(11):3603–13. doi: 10.1534/g3.116.033308 (PMC5100859; doi:10.1534/g3.116.033308)
Supplement: Supplemental Material [file supp_g3.116.033308_TableS5.xls]

## Sheet: Sheet1
Table S5. Copy number of tRNAs corresponding to Gly and Arg in basidiomycetous yeasts
Codon	Mrakia psychrophila	Dioszegia cryoxerica	Cryptococcus neoformans
GGA-Gly	7	3	3
GGG-Gly	1	2	2
GGU-Gly	0	0	0
GGC-Gly	3	4	9
CGA-Arg	5	3	5
CGG-Arg	0	1	1
CGU-Arg	2	2	3
CGC-Arg	0	0	0
