# Supplementary material for: Genomic, Transcriptomic, and Proteomic Analysis Provide Insights Into the Cold Adaptation Mechanism of the Obligate Psychrophilic Fungus Mrakia psychrophila
Source: G3 (Bethesda). 2016 Sep 14;6(11):3603–13. doi: 10.1534/g3.116.033308 (PMC5100859; doi:10.1534/g3.116.033308)
Supplement: Supplemental Material [file supp_g3.116.033308_TableS6.xls]

## Sheet: pathway_pvalue_unique_peptide2b
Table S6. Correlation between transcript level changes and protein level changes of each pathway
Map ID	Map Title	Gene Number	ρ(4℃)	P value(4℃)	ρ(20℃)	P value(20℃)
ko04916	Melanogenesis	3	0.99877	0.0315775	0.999922	0.00797347
ko04962	Vasopressin-regulated water reabsorption	3	0.976639	0.137876	0.871032	0.326902
ko00983	Drug metabolism - other enzymes	4	0.95818	0.0418199	0.837086	0.162914
ko00562	Inositol phosphate metabolism	5	0.924928	0.0244117	0.860316	0.0613393
ko00062	Fatty acid elongation in mitochondria	3	0.918202	0.259282	0.510055	0.65925
ko00830	Retinol metabolism	5	0.886905	0.0448739	-0.436271	0.462684
ko00130	Ubiquinone and other terpenoid-quinone biosynthesis	3	0.845491	0.358616	0.740535	0.469145
ko00626	Naphthalene degradation	6	0.81634	0.047499	-0.436288	0.387091
ko00100	Steroid biosynthesis	3	0.810909	0.397946	0.983238	0.116727
ko00982	Drug metabolism - cytochrome P450	8	0.80334	0.0163203	-0.528905	0.177727
ko00980	Metabolism of xenobiotics by cytochrome P450	9	0.800307	0.00957937	-0.48104	0.189881
ko04712	Circadian rhythm - plant	3	0.77189	0.438623	-0.870491	0.327603
ko03018	RNA degradation	11	0.767542	0.00581827	-0.170585	0.616034
ko00625	Chloroalkane and chloroalkene degradation	8	0.721847	0.0432018	-0.156315	0.711649
ko05110	Vibrio cholerae infection	9	0.718352	0.029255	0.0938544	0.810199
ko04961	Endocrine and other factor-regulated calcium reabsorption	3	0.707195	0.49992	0.999362	0.0227342
ko04113	Meiosis - yeast	17	0.70651	0.00152193	-0.0878451	0.737433
ko00401	Novobiocin biosynthesis	4	0.688894	0.311106	-0.28402	0.71598
ko00760	Nicotinate and nicotinamide metabolism	4	0.686616	0.313384	-0.517447	0.482553
ko04340	Hedgehog signaling pathway	5	0.683597	0.203201	0.994913	0.000435259
ko00564	Glycerophospholipid metabolism	18	0.681518	0.00184191	-0.291283	0.240901
ko03410	Base excision repair	3	0.672135	0.530755	0.186846	0.880347
ko04070	Phosphatidylinositol signaling system	4	0.671383	0.328617	-0.459677	0.540323
ko04360	Axon guidance	6	0.662233	0.151862	0.52874	0.280799
ko04966	Collecting duct acid secretion	5	0.65646	0.228848	0.138022	0.824825
ko04115	p53 signaling pathway	3	0.651091	0.548623	0.913467	0.26679
ko00430	Taurine and hypotaurine metabolism	3	0.647531	0.551603	-0.998869	0.0302794
ko00071	Fatty acid metabolism	17	0.637861	0.00587043	-0.122121	0.640558
ko04520	Adherens junction	6	0.613423	0.195277	-0.529944	0.279499
ko00860	Porphyrin and chlorophyll metabolism	6	0.596704	0.211174	-0.785707	0.0639618
ko00010	Glycolysis / Gluconeogenesis	25	0.594193	0.00173636	-0.22163	0.286999
ko04540	Gap junction	5	0.582124	0.303115	0.752583	0.142123
ko04530	Tight junction	8	0.551955	0.156067	-0.465871	0.244651
ko03430	Mismatch repair	5	0.514604	0.374978	-0.0116521	0.985164
ko00350	Tyrosine metabolism	16	0.504451	0.0462983	0.431817	0.0948758
ko04010	MAPK signaling pathway	8	0.492532	0.214986	0.791355	0.0193021
ko04711	Circadian rhythm - fly	3	0.491974	0.672551	0.998459	0.035343
ko04310	Wnt signaling pathway	12	0.490419	0.105507	-0.101214	0.754291
ko00380	Tryptophan metabolism	13	0.485856	0.0923209	-0.149145	0.626754
ko00410	beta-Alanine metabolism	11	0.476142	0.138742	0.682916	0.0205578
ko00290	Valine, leucine and isoleucine biosynthesis	11	0.471698	0.14299	0.0590781	0.863012
ko04510	Focal adhesion	7	0.456423	0.303273	0.561183	0.18994
ko01040	Biosynthesis of unsaturated fatty acids	3	0.455746	0.698745	-0.111119	0.929113
ko00040	Pentose and glucuronate interconversions	7	0.443078	0.319414	0.130893	0.779688
ko00300	Lysine biosynthesis	11	0.441485	0.174027	0.264731	0.431463
ko04012	ErbB signaling pathway	4	0.430472	0.569528	0.168184	0.831816
ko03010	Ribosome	42	0.428915	0.00459384	-0.517465	0.00044918
ko00680	Methane metabolism	14	0.419185	0.135713	0.103164	0.725623
ko04110	Cell cycle	14	0.412585	0.142626	0.444523	0.111269
ko00770	Pantothenate and CoA biosynthesis	8	0.397828	0.329039	-0.486765	0.221236
ko00900	Terpenoid backbone biosynthesis	7	0.386566	0.391659	-0.127914	0.784619
ko00740	Riboflavin metabolism	5	0.385827	0.521226	0.926345	0.023729
ko03015	mRNA surveillance pathway	16	0.385198	0.140652	-0.149574	0.580338
ko00710	Carbon fixation in photosynthetic organisms	13	0.377141	0.203964	-0.0720482	0.815062
ko03013	RNA transport	35	0.365289	0.0309448	-0.0390936	0.823561
ko00480	Glutathione metabolism	11	0.364608	0.270262	-0.119606	0.72613
ko04111	Cell cycle - yeast	16	0.36084	0.16973	0.133873	0.621103
ko03040	Spliceosome	35	0.359134	0.0341107	-0.250831	0.146114
ko03420	Nucleotide excision repair	8	0.355575	0.387361	-0.362128	0.378034
ko04120	Ubiquitin mediated proteolysis	8	0.350144	0.395166	-0.144332	0.733113
ko00230	Purine metabolism	34	0.328714	0.0576766	0.0136268	0.939031
ko04142	Lysosome	12	0.327093	0.299369	-0.0478557	0.882589
ko04810	Regulation of actin cytoskeleton	10	0.322201	0.36391	0.341262	0.334521
ko00400	Phenylalanine, tyrosine and tryptophan biosynthesis	14	0.316105	0.270887	0.399115	0.157454
ko05130	Pathogenic Escherichia coli infection	12	0.297248	0.348099	0.505728	0.0934624
ko04150	mTOR signaling pathway	7	0.294642	0.521227	0.003514	0.994034
ko00052	Galactose metabolism	8	0.291078	0.484272	-0.649926	0.0810667
ko05120	Epithelial cell signaling in Helicobacter pylori infection	8	0.277713	0.505442	0.677998	0.0646078
ko00960	Tropane, piperidine and pyridine alkaloid biosynthesis	5	0.272352	0.657566	0.899349	0.0377481
ko04622	RIG-I-like receptor signaling pathway	4	0.268077	0.731923	0.729021	0.270979
ko04114	Oocyte meiosis	8	0.266303	0.523787	0.658408	0.075862
ko03020	RNA polymerase	5	0.258491	0.674581	-0.170008	0.784586
ko00270	Cysteine and methionine metabolism	19	0.247968	0.30603	-0.123176	0.615398
ko00360	Phenylalanine metabolism	9	0.240899	0.532363	0.901822	0.000885902
ko00730	Thiamine metabolism	3	0.221973	0.8575	0.582946	0.6038
ko04722	Neurotrophin signaling pathway	7	0.20382	0.661127	0.588181	0.16482
ko04145	Phagosome	13	0.203557	0.504758	-0.0648745	0.833231
ko04910	Insulin signaling pathway	13	0.200938	0.510372	0.177478	0.561869
ko00630	Glyoxylate and dicarboxylate metabolism	11	0.197303	0.5609	0.0657427	0.847707
ko00330	Arginine and proline metabolism	19	0.188714	0.43909	-0.0469708	0.848568
ko00340	Histidine metabolism	9	0.176385	0.649857	0.285839	0.455898
ko02020	Two-component system	6	0.158058	0.764887	0.771899	0.072111
ko05152	Tuberculosis	9	0.157351	0.685987	-0.0799749	0.837942
ko04621	NOD-like receptor signaling pathway	3	0.144011	0.908	-0.971536	0.152257
ko00362	Benzoate degradation	4	0.14174	0.85826	0.784665	0.215335
ko03008	Ribosome biogenesis in eukaryotes	18	0.126408	0.617205	-0.0756774	0.76536
ko00513	Various types of N-glycan biosynthesis	3	0.123517	0.921165	-0.879045	0.316363
ko04144	Endocytosis	14	0.118261	0.687202	-0.120021	0.682767
ko00790	Folate biosynthesis	4	0.0957404	0.90426	0.972162	0.0278375
ko04972	Pancreatic secretion	4	0.0880249	0.911975	-0.531802	0.468198
ko00750	Vitamin B6 metabolism	6	0.0761273	0.88603	0.178638	0.734894
ko00030	Pentose phosphate pathway	16	0.0676784	0.803331	-0.117012	0.666056
ko00627	Aminobenzoate degradation	6	0.0284987	0.957263	0.761449	0.078572
ko04666	Fc gamma R-mediated phagocytosis	8	0.0213916	0.959903	0.400577	0.325397
ko00620	Pyruvate metabolism	16	0.0169198	0.950409	-0.0295705	0.913433
ko00561	Glycerolipid metabolism	7	0.0151196	0.974335	0.532713	0.218296
ko04062	Chemokine signaling pathway	7	0.0116681	0.980193	0.763981	0.0455593
ko00640	Propanoate metabolism	12	0.000610434	0.998498	-0.418334	0.175936
ko03050	Proteasome	24	-0.0348552	0.871551	0.398996	0.0534329
ko00240	Pyrimidine metabolism	23	-0.0358117	0.871132	0.269026	0.214497
ko00250	Alanine, aspartate and glutamate metabolism	23	-0.0397098	0.857238	0.403046	0.0565286
ko05100	Bacterial invasion of epithelial cells	7	-0.0412534	0.930026	0.781097	0.0381203
ko00051	Fructose and mannose metabolism	15	-0.0415609	0.883083	0.326082	0.235577
ko03320	PPAR signaling pathway	6	-0.0944134	0.858801	-0.0846343	0.873352
ko00280	Valine, leucine and isoleucine degradation	16	-0.120804	0.655846	0.0527463	0.846172
ko00920	Sulfur metabolism	6	-0.123837	0.815194	-0.17201	0.74453
ko04912	GnRH signaling pathway	5	-0.136007	0.827366	0.596284	0.288549
ko00970	Aminoacyl-tRNA biosynthesis	21	-0.136255	0.555914	0.0626532	0.787316
ko00520	Amino sugar and nucleotide sugar metabolism	19	-0.137042	0.575854	0.0035488	0.988496
ko04146	Peroxisome	13	-0.146047	0.634011	0.2792	0.355592
ko00020	Citrate cycle (TCA cycle)	20	-0.146801	0.536837	-0.067813	0.776358
ko00260	Glycine, serine and threonine metabolism	17	-0.161219	0.536473	0.708308	0.00146188
ko00950	Isoquinoline alkaloid biosynthesis	5	-0.185547	0.765117	0.995125	0.000408283
ko04141	Protein processing in endoplasmic reticulum	23	-0.244726	0.260407	0.254633	0.240986
ko03030	DNA replication	12	-0.252211	0.429043	0.109808	0.734068
ko00650	Butanoate metabolism	12	-0.266834	0.401817	0.296198	0.349888
ko00510	N-Glycan biosynthesis	4	-0.331235	0.668765	-0.972787	0.027213
ko00910	Nitrogen metabolism	10	-0.335279	0.34361	0.232036	0.518879
ko00521	Streptomycin biosynthesis	3	-0.367851	0.760187	-0.99296	0.0755869
ko00670	One carbon pool by folate	7	-0.446946	0.314698	0.420359	0.347718
ko04920	Adipocytokine signaling pathway	3	-0.455591	0.698856	-0.992418	0.0784453
ko00720	Carbon fixation pathways in prokaryotes	7	-0.473229	0.28347	0.556888	0.194096
ko00940	Phenylpropanoid biosynthesis	4	-0.478754	0.521246	-0.156667	0.843333
ko04011	MAPK signaling pathway - yeast	6	-0.482144	0.332824	0.295104	0.570194
ko04614	Renin-angiotensin system	3	-0.484525	0.677985	-0.491664	0.672777
ko00500	Starch and sucrose metabolism	20	-0.486736	0.0295264	-0.136983	0.564692
ko00190	Oxidative phosphorylation	19	-0.517489	0.0232552	0.277384	0.250248
ko00310	Lysine degradation	10	-0.524422	0.119669	0.562863	0.0902625
ko00450	Selenocompound metabolism	5	-0.530932	0.357256	-0.516207	0.373229
ko04626	Plant-pathogen interaction	3	-0.572811	0.611705	-0.962702	0.174421
ko00460	Cyanoamino acid metabolism	6	-0.602702	0.205412	0.0671673	0.899401
ko00511	Other glycan degradation	3	-0.654827	0.545483	0.755877	0.454422
ko04140	Regulation of autophagy	3	-0.825017	0.38233	-0.566852	0.616323
ko04020	Calcium signaling pathway	5	-0.893977	0.0407759	-0.377705	0.530784
